# Supplementary material for: Molecular Epidemiology of Mycobacterium tuberculosis Complex Strains in Urban and Slum Settings of Nairobi, Kenya
Source: Genes (Basel). 2022 Mar 8;13(3):475. doi: 10.3390/genes13030475 (PMC8953814; doi:10.3390/genes13030475)
Supplement: Supplementary file 1 [file genes-13-00475-s001.zip]

Archive with 2 entries (2 files):
- genes-1608183 Supplementary Figures.pdf
- genes-1608183 Supplementary Table.xlsx
