# Supplementary material for: Molecular Epidemiology of Mycobacterium tuberculosis Complex Strains in Urban and Slum Settings of Nairobi, Kenya
Source: Genes (Basel). 2022 Mar 8;13(3):475. doi: 10.3390/genes13030475 (PMC8953814; doi:10.3390/genes13030475)
Supplement: Supplementary file 1 [file genes-13-00475-s001.zip › genes-1608183 Supplementary Table.xlsx]

## Sheet: Data
Key	MTBC lineage	Coll lineage barcode	Lineages	INH	INH_mutations	Rifa	RMP_mutations	PZA	PZA_mutations	EMB	EMB_mutations	SM	SM_mutations	FQs	FQs	pDST	DR status	gDST	≤12 SNP Clusters	≤12 SNP Clustered	≤12 SNP cluster ID	≤5 SNP Clusters	≤5 SNP Clustered	≤5 SNP cluster ID	TB history	Age	Age group	Sex	Study site	Area	Cohorts	Sampling year
157_GK	Lineage 3 (Delhi/CAS)	3,1,1	3	S	WT	S	WT	S	WT	S	WT	S	WT			Fully susceptible	Fully susceptible	Wild-type	Clustered_36	Clustered	36	Not Clustered	Not clustered		New	36	more than 30	Male	Rhodes Health centre	Non-slum	C2	2014
300_GK	Lineage 4 (LAM)	4,3,4,2	4	S	WT	S	WT	S	WT	S	WT	S	WT			Fully susceptible	Fully susceptible	Wild-type	Not Clustered	Not clustered		Not Clustered	Not clustered		Retreatment	30	30 or less	Male	Blue House Mathare	Slum	C2	2015
PN131	Lineage 4 (H37Rv-like)	4.8	4	S	WT	S	WT	S	WT	S	WT	S	WT			Fully susceptible	Fully susceptible	Wild-type	Clustered_20	Clustered	20	Clustered_23	Clustered	23	Retreatment	19	30 or less	Male	Mbagathi	Slum	C1	2010
92_GK	Lineage 4 (Cameroon)	4,6,2	4	S	WT	S	WT	S	WT	S	WT	S	WT			Fully susceptible	Fully susceptible	Wild-type	Clustered_23	Clustered	23	Clustered_28	Clustered	28	New	24	30 or less	Female	Langata Health Centre	Slum	C2	2014
96_GK	Lineage 4 (LAM)	4,3,4,2	4	S	WT	S	WT	S	WT	S	WT	S	WT			Fully susceptible	Fully susceptible	Wild-type	Clustered_48	Clustered	48	Not Clustered	Not clustered		New	35	more than 30	Male	Mathare North	Slum	C2	2014
262_GK	Lineage 4 (LAM)	4,3,4,2	4	S	WT	S	WT	S	WT	S	WT	S	WT			Fully susceptible	Fully susceptible	Wild-type	Not Clustered	Not clustered		Not Clustered	Not clustered		New	50	more than 30	Male	Rhodes health centre	Non-slum	C2	2015
7_GK	Lineage 1 (EAI)	1,2,2	1	S	WT	S	WT	S	WT	S	WT	S	WT			Fully susceptible	Fully susceptible	Wild-type	Not Clustered	Not clustered		Not Clustered	Not clustered		New	30	30 or less	Male	Blue House mathare	Slum	C2	2014
PN3	Lineage 4 (Cameroon)	4,6,2	4	S	WT	S	WT	S	WT	S	WT	S	WT			Fully susceptible	Fully susceptible	Wild-type	Not Clustered	Not clustered		Not Clustered	Not clustered		New	25	30 or less	Female	Nazareth	Non-slum	C1	2010
PN137	Lineage 3 (Delhi/CAS)	3,1,1	3	S	WT	S	WT	S	WT	S	WT	S	WT			Fully susceptible	Fully susceptible	Wild-type	Clustered_36	Clustered	36	Not Clustered	Not clustered		New	13	30 or less	Female	Riruta	Non-slum	C1	2010
308_GK	Lineage 4 (Cameroon)	4,6,2	4	S	WT	S	WT	S	WT	S	WT	S	WT			Fully susceptible	Fully susceptible	Wild-type	Clustered_23	Clustered	23	Not Clustered	Not clustered		New	38	more than 30	Male	kasarani health centre	Slum	C2	2015
257_GK	Lineage 4 (LAM)	4,3,3	4	S	WT	S	WT	S	WT	S	WT	S	WT			Fully susceptible	Fully susceptible	Wild-type	Not Clustered	Not clustered		Not Clustered	Not clustered		Retreatment	39	more than 30	Male	Blue House Mathare	Slum	C2	2015
296_GK	Lineage 4 (LAM)	4,3,4,2	4	S	WT	S	WT	S	WT	S	WT	S	WT			Fully susceptible	Fully susceptible	Wild-type	Clustered_48	Clustered	48	Not Clustered	Not clustered		Retreatment	19	30 or less	Male	Rhodes health centre	Non-slum	C2	2015
152_GK	Lineage 4 (LAM)	4,3,4,2	4	S	WT	S	WT	S	WT	S	WT	S	WT			Fully susceptible	Fully susceptible	Wild-type	Clustered_48	Clustered	48	Not Clustered	Not clustered		Retreatment	26	30 or less	Male	Mukuru-Njenga	Slum	C2	2014
PN153	Lineage 1 (EAI)	1,1,3	1	R	katG Ser315Thr (agc-aCc)	R	rpoB Leu452Pro (ctg/cCg)	S	WT	S	WT	S	WT			MDR	Resistant ≥1	MDR	Not Clustered	Not clustered		Not Clustered	Not clustered		New	34	more than 30	Female	Mbagathi	Non-slum	C1	2010
PN161	Lineage 1 (EAI)	1,2,1	1	S	WT	S	WT	S	WT	S	WT	S	WT			Fully susceptible	Fully susceptible	Wild-type	Not Clustered	Not clustered		Not Clustered	Not clustered		New	Not available	Not available	Female	Riruta	Non-slum	C1	2010
204_GK	Lineage 1 (EAI)	1,2,2	1	S	WT	S	WT	S	WT	S	WT	S	WT			Fully susceptible	Fully susceptible	Wild-type	Not Clustered	Not clustered		Not Clustered	Not clustered		Retreatment	23	30 or less	Female	Blue House Mathare	Slum	C2	2015
133_GK	Lineage 4 (Haarlem)	4,1,2,1	4	S	WT	S	WT	S	WT	S	WT	S	WT			Fully susceptible	Fully susceptible	Wild-type	Not Clustered	Not clustered		Not Clustered	Not clustered		Not available	Not available	Not available	Not available	Mukuru-Reuben	Slum	C2	2014
PN13	Lineage 3 (Delhi/CAS)	3,1,1	3	S	WT	S	WT	S	WT	S	WT	S	WT			Fully susceptible	Fully susceptible	Wild-type	Not Clustered	Not clustered		Not Clustered	Not clustered		Retreatment	24	30 or less	Male	Nazareth	Non-slum	C1	2010
90_GK	Lineage 1 (EAI)	1,1,2	1	S	WT	S	WT	S	WT	S	WT	S	WT			Fully susceptible	Fully susceptible	Wild-type	Not Clustered	Not clustered		Not Clustered	Not clustered		New	34	more than 30	Male	Mukuru-Njenga	Slum	C2	2014
PN213	Lineage 1 (EAI)	1,1,2	1	S	WT	S	WT	S	WT	S	WT	S	WT			Fully susceptible	Fully susceptible	Wild-type	Clustered_5	Clustered	5	Clustered_5	Clustered	5	New	45	more than 30	Male	Mbagathi	Non-slum	C1	2010
PN74	Lineage 3 (Delhi/CAS)	3,1,1	3	S	WT	S	WT	S	WT	S	WT	S	WT			Fully susceptible	Fully susceptible	Wild-type	Clustered_36	Clustered	36	Not Clustered	Not clustered		New	28	30 or less	Female	Kiambu	Non-slum	C1	2010
247_GK	Lineage 4 (Cameroon)	4,6,2	4	S	WT	S	WT	S	WT	S	WT	S	WT			Fully susceptible	Fully susceptible	Wild-type	Not Clustered	Not clustered		Not Clustered	Not clustered		New	44	more than 30	Male	Blue House Mathare	Slum	C2	2015
44_GK	Lineage 3 (Delhi/CAS)	3,1,1	3	S	WT	S	WT	S	WT	S	WT	S	WT			Fully susceptible	Fully susceptible	Wild-type	Clustered_36	Clustered	36	Not Clustered	Not clustered		Retreatment	59	more than 30	Male	Blue House mathare	Slum	C2	2014
146_GK	Lineage 3 (Delhi/CAS)	3,1,1	3	S	WT	S	WT	S	WT	S	WT	S	WT			Fully susceptible	Fully susceptible	Wild-type	Not Clustered	Not clustered		Not Clustered	Not clustered		New	35	more than 30	Male	Blue House Mathare	Slum	C2	2014
PN8	Lineage 1 (EAI)	1,1,2	1	S	WT	S	WT	S	WT	S	WT	S	WT			Fully susceptible	Fully susceptible	Wild-type	Not Clustered	Not clustered		Not Clustered	Not clustered		New	Not available	Not available	Male	Nazareth	Non-slum	C1	2010
PN85	Lineage 4 (LAM)	4,3,4,2	4	S	WT	S	WT	S	WT	S	WT	S	WT			Fully susceptible	Fully susceptible	Wild-type	Clustered_48	Clustered	48	Not Clustered	Not clustered		Retreatment	24	30 or less	Male	Mbagathi	Non-slum	C1	2010
141_GK	Lineage 4 (S-type)	4,4,1,1	4	S	WT	S	WT	S	WT	S	WT	S	WT			Fully susceptible	Fully susceptible	Wild-type	Not Clustered	Not clustered		Not Clustered	Not clustered		New	25	30 or less	Male	Blue House Mathare	Slum	C2	2014
62_GK	Lineage 1 (EAI)	1,1,2	1	S	WT	S	WT	S	WT	S	WT	S	WT			Fully susceptible	Fully susceptible	Wild-type	Not Clustered	Not clustered		Not Clustered	Not clustered		New	40	more than 30	Male	Blue House mathare	Slum	C2	2014
PN76	Lineage 4 (S-type)	4,4,1,1	4	S	WT	S	WT	S	WT	S	WT	S	WT			Fully susceptible	Fully susceptible	Wild-type	Not Clustered	Not clustered		Not Clustered	Not clustered		New	Not available	Not available	Male	Kiambu	Non-slum	C1	2010
299_GK	Lineage 4 (S-type)	4,4,1,1	4	S	WT	S	WT	S	WT	S	WT	S	WT			Fully susceptible	Fully susceptible	Wild-type	Not Clustered	Not clustered		Not Clustered	Not clustered		New	31	more than 30	Male	Blue House Mathare	Slum	C2	2015
205_GK	Lineage 1 (EAI)	1,1,2	1	S	WT	S	WT	S	WT	S	WT	S	WT			Fully susceptible	Fully susceptible	Wild-type	Not Clustered	Not clustered		Not Clustered	Not clustered		New	40	more than 30	Male	Blue House mathare	Slum	C2	2015
164_GK	Lineage 4 (S-type)	4,4,1,1	4	S	WT	S	WT	S	WT	S	WT	S	WT			Fully susceptible	Fully susceptible	Wild-type	Clustered_12	Clustered	12	Clustered_13	Clustered	13	New	27	30 or less	Female	Mathare North	Slum	C2	2014
PN12	Lineage 4 (S-type)	4,4,1,1	4	S	WT	S	WT	S	WT	S	WT	S	WT			Fully susceptible	Fully susceptible	Wild-type	Clustered_16	Clustered	16	Clustered_18	Clustered	18	New	Not available	Not available	Female	Nazareth	Non-slum	C1	2010
PN96	Lineage 4 (S-type)	4,4,1,1	4	S	WT	S	WT	S	WT	S	WT	S	WT			Fully susceptible	Fully susceptible	Wild-type	Not Clustered	Not clustered		Not Clustered	Not clustered		New	30	30 or less	Male	Kiambu	Non-slum	C1	2010
PN24	Lineage 4 (S-type)	4,4,1,1	4	S	WT	S	WT	S	WT	S	WT	S	WT			Fully susceptible	Fully susceptible	Wild-type	Clustered_16	Clustered	16	Clustered_18	Clustered	18	New	36	more than 30	Male	Nazareth	Non-slum	C1	2010
66_GK	Lineage 3 (Delhi/CAS)	3	3	S	WT	S	WT	S	WT	S	WT	S	WT			Fully susceptible	Fully susceptible	Wild-type	Clustered_34	Clustered	34	Not Clustered	Not clustered		Not available	Not available	Not available	Not available	Mukuru-Njenga	Slum	C2	2014
PN5	Lineage 4 (S-type)	4,4,1,1	4	S	WT	S	WT	S	WT	S	WT	S	WT			Fully susceptible	Fully susceptible	Wild-type	Clustered_16	Clustered	16	Clustered_18	Clustered	18	New	23	30 or less	Male	Kiambu	Non-slum	C1	2010
30_GK	Lineage 4 (S-type)	4,4,1,1	4	S	WT	S	WT	S	WT	S	WT	S	WT			Fully susceptible	Fully susceptible	Wild-type	Clustered_10	Clustered	10	Clustered_11	Clustered	11	New	38	more than 30	Male	Blue House Mathare	Slum	C2	2014
PN159	Lineage 4 (S-type)	4,4,1,1	4	S	WT	S	WT	S	WT	S	WT	S	WT			Fully susceptible	Fully susceptible	Wild-type	Clustered_16	Clustered	16	Clustered_18	Clustered	18	New	Not available	Not available	Male	Riruta	Non-slum	C1	2010
21_GK	Lineage 4 (S-type)	4,4,1,1	4	S	WT	S	WT	S	WT	S	WT	S	WT			Fully susceptible	Fully susceptible	Wild-type	Clustered_10	Clustered	10	Clustered_11	Clustered	11	New	32	more than 30	Male	Mukuru-Reuben	Slum	C2	2014
206_GK	Lineage 4 (S-type)	4,4,1,1	4	S	WT	S	WT	S	WT	S	WT	S	WT			Fully susceptible	Fully susceptible	Wild-type	Clustered_16	Clustered	16	Clustered_18	Clustered	18	New	29	30 or less	Male	Rhodes health centre	Non-slum	C2	2015
126_GK	Lineage 4 (S-type)	4,4,1,1	4	S	WT	S	WT	S	WT	S	WT	S	WT			Fully susceptible	Fully susceptible	Wild-type	Not Clustered	Not clustered		Not Clustered	Not clustered		New	40	more than 30	Male	Rhodes health centre	Non-slum	C2	2014
PN129	Lineage 1 (EAI)	1,1,2	1	R	katG Ser315Thr (agc-aCc)	R	rpoB Gln432Pro (caa-cCa)	R	pncA Asp63Gly (gac/gGc)	R	embB Met306Ile (atg-atA), embB Asp328Gly (gat-gGt)	R	rrs (514 ) (a-C)			MDR	Resistant ≥1	MDR	Clustered_52	Clustered	52	Not Clustered	Not clustered		New	21	30 or less	Male	Mbagathi	Non-slum	C1	2010
PN90	Lineage 3 (Delhi/CAS)	3,1,1	3	S	WT	S	WT	S	WT	S	WT	S	WT			Fully susceptible	Fully susceptible	Wild-type	Not Clustered	Not clustered		Not Clustered	Not clustered		New	30	30 or less	Female	Riruta	Non-slum	C1	2010
171_GK	Lineage 4 (S-type)	4,4,1,1	4	S	WT	S	WT	S	WT	S	WT	S	WT			Fully susceptible	Fully susceptible	Wild-type	Clustered_10	Clustered	10	Not Clustered	Not clustered		New	33	more than 30	Female	Blue House Mathare	Slum	C2	2015
151_GK	Lineage 4 (Cameroon)	4,6,2	4	S	WT	S	WT	S	WT	S	WT	S	WT			Fully susceptible	Fully susceptible	Wild-type	Clustered_23	Clustered	23	Clustered_28	Clustered	28	New	20	30 or less	Female	Langata Health Centre	Slum	C2	2014
107_GK	Lineage 4 (S-type)	4,4,1,1	4	S	WT	S	WT	S	WT	S	WT	S	WT			Fully susceptible	Fully susceptible	Wild-type	Clustered_10	Clustered	10	Not Clustered	Not clustered		New	25	30 or less	Male	Rhodes health centre	Non-slum	C2	2014
PN106	Lineage 1 (EAI)	1,2,2	1	S	WT	S	WT	S	WT	S	WT	S	WT			Fully susceptible	Fully susceptible	Wild-type	Not Clustered	Not clustered		Not Clustered	Not clustered		New	Not available	Not available	Female	Kiambu	Non-slum	C1	2010
166_GK	Lineage 4 (LAM)	4,3,3	4	S	WT	S	WT	S	WT	S	WT	S	WT			Fully susceptible	Fully susceptible	Wild-type	Clustered_13	Clustered	13	Clustered_14	Clustered	14	New	34	more than 30	Female	Mathare North	Slum	C2	2014
15_GK	Lineage 4 (S-type)	4,4,1,1	4	S	WT	S	WT	S	WT	S	WT	S	WT			Fully susceptible	Fully susceptible	Wild-type	Clustered_10	Clustered	10	Clustered_11	Clustered	11	New	25	30 or less	Male	Blue House Mathare	Slum	C2	2014
PN208	Lineage 4 (S-type)	4,4,1,1	4	S	WT	S	WT	S	WT	S	WT	S	WT			Fully susceptible	Fully susceptible	Wild-type	Clustered_10	Clustered	10	Clustered_11	Clustered	11	Retreatment	19	30 or less	Female	Kangemi	Slum	C1	2010
PN149	Lineage 4 (S-type)	4,4,1,1	4	R	katG Ser315Thr (agc-aCc)	R	rpoB Ser450Leu (tcg-tTg)	R	pncA Lys96Thr (aag-aCg)	R	embB Gly406Ser (ggc/Agc), embB Tyr334His (tac/Cac)	R	rpsL Lys43Arg (aag-aGg)	R	gyrA Asp94His (gac/Cac)	Pre-XDR	Resistant ≥1	Pre-XDR	Clustered_33	Clustered	33	Clustered_37	Clustered	37	New	62	more than 30	Male	Kiambu	Non-slum	C1	2010
PN187	Lineage 4 (S-type)	4,4,1,1	4	R	katG Ser315Thr (agc-aCc)	R	rpoB Ser450Leu (tcg-tTg)	R	pncA Lys96Thr (aag-aCg)	S	WT	R	rpsL Lys43Arg (aag-aGg)			MDR	Resistant ≥1	MDR	Clustered_33	Clustered	33	Clustered_37	Clustered	37	New	23	30 or less	Female	Riruta	Non-slum	C1	2010
PN49	Lineage 4 (S-type)	4,4,1,1	4	S	WT	S	WT	S	WT	S	WT	S	WT			Fully susceptible	Fully susceptible	Wild-type	Clustered_10	Clustered	10	Clustered_11	Clustered	11	New	Not available	Not available	Female	Kiambu	Non-slum	C1	2010
PN91	Lineage 4 (S-type)	4,4,1,1	4	S	WT	S	WT	S	WT	S	WT	S	WT			Fully susceptible	Fully susceptible	Wild-type	Clustered_10	Clustered	10	Clustered_11	Clustered	11	New	49	more than 30	Male	Nazareth	Non-slum	C1	2010
PN95	Lineage 4 (S-type)	4,4,1,1	4	S	WT	S	WT	S	WT	S	WT	S	WT			Fully susceptible	Fully susceptible	Wild-type	Clustered_10	Clustered	10	Clustered_11	Clustered	11	New	34	more than 30	Female	Kiambu	Non-slum	C1	2010
PN101	Lineage 4 (S-type)	4,4,1,1	4	S	WT	S	WT	S	WT	S	WT	S	WT			Fully susceptible	Fully susceptible	Wild-type	Clustered_10	Clustered	10	Clustered_11	Clustered	11	Retreatment	30	30 or less	Male	Kiambu	Non-slum	C1	2010
PN188	Lineage 1 (EAI)	1,1,2	1	S	WT	S	WT	S	WT	S	WT	S	WT			Fully susceptible	Fully susceptible	Wild-type	Not Clustered	Not clustered		Not Clustered	Not clustered		Retreatment	44	more than 30	Male	Riruta	Non-slum	C1	2010
PN31	Lineage 4 (S-type)	4,4,1,1	4	S	WT	S	WT	S	WT	S	WT	S	WT			Fully susceptible	Fully susceptible	Wild-type	Clustered_54	Clustered	54	Not Clustered	Not clustered		New	30	30 or less	Male	Kiambu	Non-slum	C1	2010
154_GK	Lineage 4 (S-type)	4,4,1,1	4	S	WT	S	WT	S	WT	S	WT	S	WT			Fully susceptible	Fully susceptible	Wild-type	Not Clustered	Not clustered		Not Clustered	Not clustered		New	26	30 or less	Male	Rhodes health centre	Non-slum	C2	2014
PN67	Lineage 4 (S-type)	4,4,1,1	4	S	WT	S	WT	S	WT	S	WT	S	WT			Fully susceptible	Fully susceptible	Wild-type	Clustered_10	Clustered	10	Clustered_11	Clustered	11	New	36	more than 30	Male	Nazareth	Non-slum	C1	2010
PN68	Lineage 4 (S-type)	4,4,1,1	4	S	WT	S	WT	S	WT	S	WT	S	WT			Fully susceptible	Fully susceptible	Wild-type	Clustered_10	Clustered	10	Clustered_11	Clustered	11	New	Not available	Not available	Female	Nazareth	Non-slum	C1	2010
130_GK	Lineage 4 (S-type)	4,4,1,1	4	S	WT	S	WT	S	WT	S	WT	S	WT			Fully susceptible	Fully susceptible	Wild-type	Clustered_12	Clustered	12	Clustered_13	Clustered	13	New	35	more than 30	Female	kasarani health centre	Slum	C2	2014
PN123	Lineage 8 (M. bovis )	M. bovis	M. bovis	S	WT	S	WT	R	pncA His57Asp (cac/Gac)	S	WT	S	WT			Non-MDR	Resistant ≥1	Non-MDR	Not Clustered	Not clustered		Not Clustered	Not clustered		New	44	more than 30	Male	Mbagathi	Non-slum	C1	2010
250_GK	Lineage 4 (S-type)	4,4,1,1	4	S	WT	S	WT	S	WT	S	WT	S	WT			Fully susceptible	Fully susceptible	Wild-type	Not Clustered	Not clustered		Not Clustered	Not clustered		New	33	more than 30	Female	Blue House Mathare	Slum	C2	2015
215_GK	Lineage 4 (S-type)	4,4,1,1	4	S	WT	S	WT	S	WT	S	WT	S	WT			Fully susceptible	Fully susceptible	Wild-type	Clustered_10	Clustered	10	Clustered_11	Clustered	11	New	41	more than 30	Male	Rhodes health centre	Non-slum	C2	2015
111_GK	Lineage 4 (S-type)	4,4,1,1	4	S	WT	S	WT	S	WT	S	WT	S	WT			Fully susceptible	Fully susceptible	Wild-type	Clustered_10	Clustered	10	Clustered_11	Clustered	11	New	22	30 or less	Male	Mukuru-Njenga	Slum	C2	2014
251_GK	Lineage 4 (S-type)	4,4,1,1	4	S	WT	S	WT	S	WT	S	WT	S	WT			Fully susceptible	Fully susceptible	Wild-type	Clustered_10	Clustered	10	Not Clustered	Not clustered		New	32	more than 30	Male	Blue House Mathare	Slum	C2	2015
149_GK	Lineage 4 (S-type)	4,4,1,1	4	S	WT	S	WT	S	WT	S	WT	S	WT			Fully susceptible	Fully susceptible	Wild-type	Not Clustered	Not clustered		Not Clustered	Not clustered		New	38	more than 30	Female	Mathare North	Slum	C2	2014
42_GK	Lineage 4 (S-type)	4,4,1,1	4	S	WT	S	WT	S	WT	S	WT	S	WT			Fully susceptible	Fully susceptible	Wild-type	Not Clustered	Not clustered		Not Clustered	Not clustered		New	43	more than 30	Male	Blue House Mathare	Slum	C2	2014
13_GK	Lineage 4 (S-type)	4,4,1,1	4	S	WT	S	WT	S	WT	S	WT	S	WT			Fully susceptible	Fully susceptible	Wild-type	Clustered_10	Clustered	10	Clustered_11	Clustered	11	New	27	30 or less	Female	Mukuru-Reuben	Slum	C2	2014
210_GK	Lineage 4 (S-type)	4.4	4	S	WT	S	WT	S	WT	S	WT	S	WT			Fully susceptible	Fully susceptible	Wild-type	Not Clustered	Not clustered		Not Clustered	Not clustered		New	45	more than 30	Male	Rhodes health centre	Non-slum	C2	2015
285_GK	Lineage 4 (S-type)	4,4,1,1	4	S	WT	S	WT	S	WT	S	WT	S	WT			Fully susceptible	Fully susceptible	Wild-type	Clustered_10	Clustered	10	Clustered_15	Clustered	15	New	23	30 or less	Male	Mukuru-Reuben	Slum	C2	2015
PN130	Lineage 2 (Beijing)	2,2,1	2	R	katG Ser315Thr (agc-aCc)	R	rpoB His445Tyr (cac-Tac)	R	pncA Gln10Pro (cag/cCg)	R	embB Met306Val (atg/Gtg)	R	rrs (514 ) (a-C)			MDR	Resistant ≥1	MDR	Not Clustered	Not clustered		Not Clustered	Not clustered		Not available	Not available	Not available	Not available	Mbagathi	Non-slum	C1	2010
302_GK	Lineage 4 (S-type)	4,4,1,1	4	S	WT	S	WT	S	WT	S	WT	S	WT			Fully susceptible	Fully susceptible	Wild-type	Not Clustered	Not clustered		Not Clustered	Not clustered		New	35	more than 30	Male	Blue House Mathare	Slum	C2	2015
192_GK	Lineage 4 (Uganda)	4,6,1,1	4	S	WT	S	WT	S	WT	S	WT	S	WT			Fully susceptible	Fully susceptible	Wild-type	Not Clustered	Not clustered		Not Clustered	Not clustered		New	22	30 or less	Female	Rhodes health centre	Non-slum	C2	2015
202_GK	Lineage 4 (Uganda)	4,6,1,1	4	S	WT	S	WT	S	WT	S	WT	S	WT			Fully susceptible	Fully susceptible	Wild-type	Not Clustered	Not clustered		Not Clustered	Not clustered		New	36	more than 30	Male	Blue House Mathare	Slum	C2	2015
167_GK	Lineage 4 (Uganda)	4,6,1,1	4	S	WT	S	WT	S	WT	S	WT	S	WT			Fully susceptible	Fully susceptible	Wild-type	Clustered_21	Clustered	21	Clustered_25	Clustered	25	New	29	30 or less	Male	Mathare North	Slum	C2	2014
136_GK	Lineage 4 (S-type)	4,4,1,1	4	S	WT	S	WT	S	WT	S	WT	S	WT			Fully susceptible	Fully susceptible	Wild-type	Clustered_10	Clustered	10	Clustered_15	Clustered	15	New	31	more than 30	Female	Mukuru-Reuben	Slum	C2	2014
85_GK	Lineage 4 (Uganda)	4,6,1,2	4	S	WT	S	WT	S	WT	S	WT	S	WT			Fully susceptible	Fully susceptible	Wild-type	Clustered_59	Clustered	59	Not Clustered	Not clustered		New	35	more than 30	Female	Blue House Mathare	Slum	C2	2014
PN93	Lineage 4 (Uganda)	4,6,1,2	4	S	WT	S	WT	S	WT	S	WT	S	WT			Fully susceptible	Fully susceptible	Wild-type	Clustered_59	Clustered	59	Not Clustered	Not clustered		New	Not available	Not available	Female	Kiambu	Non-slum	C1	2010
263_GK	Lineage 4 (Uganda)	4,6,1,2	4	S	WT	S	WT	S	WT	S	WT	S	WT			Fully susceptible	Fully susceptible	Wild-type	Not Clustered	Not clustered		Not Clustered	Not clustered		New	22	30 or less	Female	Blue House Mathare	Slum	C2	2015
295_GK	Lineage 4 (S-type)	4,4,1,1	4	S	WT	S	WT	S	WT	S	WT	S	WT			Fully susceptible	Fully susceptible	Wild-type	Clustered_10	Clustered	10	Not Clustered	Not clustered		New	25	30 or less	Male	Rhodes health centre	Non-slum	C2	2015
PN102	Lineage 4 (Uganda)	4,6,1,2	4	S	WT	S	WT	S	WT	S	WT	S	WT			Fully susceptible	Fully susceptible	Wild-type	Not Clustered	Not clustered		Not Clustered	Not clustered		New	34	more than 30	Female	Kiambu	Non-slum	C1	2010
49_GK	Lineage 4 (Uganda)	4,6,1,2	4	S	WT	S	WT	S	WT	S	WT	S	WT			Fully susceptible	Fully susceptible	Wild-type	Not Clustered	Not clustered		Not Clustered	Not clustered		New	38	more than 30	Male	Langata Health Centre	Slum	C2	2014
63_GK	Lineage 4 (Uganda)	4,6,1,2	4	S	WT	S	WT	S	WT	S	WT	S	WT			Fully susceptible	Fully susceptible	Wild-type	Not Clustered	Not clustered		Not Clustered	Not clustered		Retreatment	46	more than 30	Female	Blue House Mathare	Slum	C2	2014
PN114	Lineage 4 (S-type)	4,4,1,1	4	R	katG Ser315Thr (agc-aCc)	R	rpoB Ser450Leu (tcg-tTg)	R	pncA Lys96Thr (aag-aCg)	S	WT	R	rpsL Lys43Arg (aag-aGg)			MDR	Resistant ≥1	MDR	Clustered_33	Clustered	33	Clustered_37	Clustered	37	New	32	more than 30	Female	Nazareth	Non-slum	C1	2010
PN143	Lineage 4 (Uganda)	4,6,1,2	4	S	WT	S	WT	S	WT	S	WT	S	WT			Fully susceptible	Fully susceptible	Wild-type	Not Clustered	Not clustered		Not Clustered	Not clustered		New	29	30 or less	Male	Kiambu	Non-slum	C1	2010
PN98	Lineage 4 (Uganda)	4,6,1,2	4	S	WT	S	WT	S	WT	S	WT	S	WT			Fully susceptible	Fully susceptible	Wild-type	Not Clustered	Not clustered		Not Clustered	Not clustered		New	Not available	Not available	Male	Kiambu	Non-slum	C1	2010
PN207	Lineage 4 (S-type)	4,4,1,1	4	S	WT	S	WT	S	WT	S	WT	S	WT			Fully susceptible	Fully susceptible	Wild-type	Clustered_10	Clustered	10	Not Clustered	Not clustered		New	44	more than 30	Female	Kangemi	Slum	C1	2010
PN170	Lineage 4 (H37Rv-like)	4.8	4	S	WT	S	WT	S	WT	S	WT	S	WT			Fully susceptible	Fully susceptible	Wild-type	Clustered_29	Clustered	29	Clustered_35	Clustered	35	New	35	more than 30	Male	Mbagathi	Non-slum	C1	2010
61_GK	Lineage 4 (H37Rv-like)	4.8	4	S	WT	S	WT	S	WT	S	WT	S	WT			Fully susceptible	Fully susceptible	Wild-type	Not Clustered	Not clustered		Not Clustered	Not clustered		Retreatment	44	more than 30	Male	Blue House mathare	Slum	C2	2014
PN115	Lineage 4 (S-type)	4,4,1,1	4	R	katG Ser315Thr (agc-aCc)	R	rpoB Ser450Leu (tcg-tTg)	R	pncA Lys96Thr (aag-aCg)	S	WT	R	rpsL Lys43Arg (aag-aGg)			MDR	Resistant ≥1	MDR	Clustered_33	Clustered	33	Clustered_37	Clustered	37	New	21	30 or less	Female	Nazareth	Non-slum	C1	2010
168_GK	Lineage 4 (H37Rv-like)	4.8	4	S	WT	S	WT	S	WT	S	WT	S	WT			Fully susceptible	Fully susceptible	Wild-type	Not Clustered	Not clustered		Not Clustered	Not clustered		New	28	30 or less	Male	Blue House mathare	Slum	C2	2014
PN191	Lineage 4 (H37Rv-like)	4.8	4	S	WT	S	WT	S	WT	S	WT	S	WT			Fully susceptible	Fully susceptible	Wild-type	Clustered_15	Clustered	15	Clustered_17	Clustered	17	New	Not available	Not available	Male	Kiambu	Non-slum	C1	2010
PN215	Lineage 4 (H37Rv-like)	4.8	4	S	WT	S	WT	S	WT	S	WT	S	WT			Fully susceptible	Fully susceptible	Wild-type	Clustered_15	Clustered	15	Clustered_17	Clustered	17	New	22	30 or less	Female	Mbagathi	Non-slum	C1	2010
PN189	Lineage 1 (EAI)	1,1,2	1	R	katG Ser315Thr (agc-aCc)	R	rpoB Gln432Pro (caa-cCa)	R	pncA Asp63Gly (gac/gGc)	R	embB Met306Ile (atg/atA), embA (12) (c-T)	R	rrs (514 ) (a-C)			MDR	Resistant ≥1	MDR	Clustered_52	Clustered	52	Not Clustered	Not clustered		Retreatment	40	more than 30	Male	Riruta	Non-slum	C1	2010
PN214	Lineage 1 (EAI)	1,1,2	1	S	WT	S	WT	S	WT	S	WT	S	WT			Fully susceptible	Fully susceptible	Wild-type	Clustered_5	Clustered	5	Clustered_5	Clustered	5	New	25	30 or less	Female	Mbagathi	Non-slum	C1	2010
PN124	Lineage 4 (S-type)	4,4,1,1	4	R	katG Ser315Thr (agc-aCc)	R	rpoB Ser450Leu (tcg-tTg)	R	pncA Lys96Thr (aag-aCg)	S	WT	R	rpsL Lys43Arg (aag-aGg)			MDR	Resistant ≥1	MDR	Clustered_33	Clustered	33	Clustered_37	Clustered	37	New	Not available	Not available	Female	Mbagathi	Non-slum	C1	2010
100_GK	Lineage 4 (LAM)	4,3,3	4	S	WT	S	WT	S	WT	S	WT	S	WT			Fully susceptible	Fully susceptible	Wild-type	Clustered_13	Clustered	13	Clustered_14	Clustered	14	New	28	30 or less	Male	Blue House Mathare	Slum	C2	2014
PN178	Lineage 4 (LAM)	4,3,3	4	S	WT	R	rpoB His445Arg (cac/cgc)	S	WT	S	WT	S	WT			Non-MDR	Resistant ≥1	Non-MDR	Clustered_60	Clustered	60	Clustered_40	Clustered	40	New	21	30 or less	Male	Mbagathi	Non-slum	C1	2010
297_GK	Lineage 4 (LAM)	4,3,3	4	S	WT	S	WT	S	WT	S	WT	S	WT			Fully susceptible	Fully susceptible	Wild-type	Not Clustered	Not clustered		Not Clustered	Not clustered		Retreatment	25	30 or less	Female	Blue House Mathare	Slum	C2	2015
131_GK	Lineage 4 (H37Rv-like)	4.8	4	S	WT	S	WT	S	WT	S	WT	S	WT			Fully susceptible	Fully susceptible	Wild-type	Clustered_20	Clustered	20	Not Clustered	Not clustered		New	26	30 or less	Female	kasarani kealth centre	Slum	C2	2014
PN193	Lineage 4 (H37Rv-like)	4.8	4	S	WT	S	WT	S	WT	S	WT	S	WT			Fully susceptible	Fully susceptible	Wild-type	Clustered_20	Clustered	20	Not Clustered	Not clustered		New	Not available	Not available	Female	Kiambu	Non-slum	C1	2010
147_GK	Lineage 4 (LAM)	4,3,1	4	S	WT	S	WT	S	WT	S	WT	S	WT			Fully susceptible	Fully susceptible	Wild-type	Clustered_31	Clustered	31	Not Clustered	Not clustered		New	22	30 or less	Male	Blue house Mathare	Slum	C2	2014
138_GK	Lineage 4 (LAM)	4,3,1	4	S	WT	S	WT	S	WT	S	WT	S	WT			Fully susceptible	Fully susceptible	Wild-type	Clustered_31	Clustered	31	Not Clustered	Not clustered		New	26	30 or less	Female	Mukuru-Njenga	Slum	C2	2014
PN19	Lineage 4 (LAM)	4,3,1	4	S	WT	S	WT	S	WT	S	WT	S	WT			Fully susceptible	Fully susceptible	Wild-type	Clustered_31	Clustered	31	Not Clustered	Not clustered		New	32	more than 30	Male	Kiambu	Non-slum	C1	2010
PN34	Lineage 4 (S-type)	4,4,1,1	4	S	WT	S	WT	S	WT	S	WT	S	WT			Fully susceptible	Fully susceptible	Wild-type	Clustered_10	Clustered	10	Clustered_11	Clustered	11	Retreatment	38	more than 30	Female	Kiambu	Non-slum	C1	2010
255_GK	Lineage 3 (Delhi/CAS)	3	3	S	WT	S	WT	S	WT	S	WT	S	WT			Fully susceptible	Fully susceptible	Wild-type	Not Clustered	Not clustered		Not Clustered	Not clustered		New	24	30 or less	Male	Blue house Mathare	Slum	C2	2015
265_GK	Lineage 3 (Delhi/CAS)	3	3	S	WT	S	WT	S	WT	S	WT	S	WT			Fully susceptible	Fully susceptible	Wild-type	Not Clustered	Not clustered		Not Clustered	Not clustered		Retreatment	30	30 or less	Male	Blue House Mathare	Slum	C2	2015
225_GK	Lineage 3 (Delhi/CAS)	3	3	S	WT	S	WT	S	WT	S	WT	S	WT			Fully susceptible	Fully susceptible	Wild-type	Not Clustered	Not clustered		Not Clustered	Not clustered		Retreatment	39	more than 30	Male	Blue House Mathare	Slum	C2	2015
PN29	Lineage 3 (Delhi/CAS)	3	3	S	WT	S	WT	S	WT	S	WT	S	WT			Fully susceptible	Fully susceptible	Wild-type	Not Clustered	Not clustered		Not Clustered	Not clustered		New	Not available	Not available	Male	Kiambu	Non-slum	C1	2010
PN182	Lineage 3 (Delhi/CAS)	3	3	R	inhA Leu203Leu (ctg/ctA)	R	rpoB His445Tyr (cac-Tac)	S	WT	S	WT	S	WT			MDR	Resistant ≥1	MDR	Clustered_3	Clustered	3	Clustered_3	Clustered	3	New	18	30 or less	Female	Mbagathi	Non-slum	C1	2010
PN201	Lineage 3 (Delhi/CAS)	3	3	R	inhA Leu203Leu (ctg/ctA)	R	rpoB His445Tyr (cac-Tac)	S	WT	S	WT	S	WT			MDR	Resistant ≥1	MDR	Clustered_3	Clustered	3	Clustered_3	Clustered	3	New	38	more than 30	Male	Riruta	Non-slum	C1	2010
170_GK	Lineage 3 (Delhi/CAS)	3	3	S	WT	S	WT	S	WT	S	WT	S	WT			Fully susceptible	Fully susceptible	Wild-type	Not Clustered	Not clustered		Not Clustered	Not clustered		New	30	30 or less	Female	Blue House Mathare	Slum	C2	2014
PN156	Lineage 4 (S-type)	4,4,1,1	4	S	WT	S	WT	S	WT	S	WT	S	WT			Fully susceptible	Fully susceptible	Wild-type	Clustered_10	Clustered	10	Clustered_11	Clustered	11	New	33	more than 30	Male	Riruta	Non-slum	C1	2010
293_GK	Lineage 3 (Delhi/CAS)	3	3	S	WT	S	WT	S	WT	S	WT	S	WT			Fully susceptible	Fully susceptible	Wild-type	Clustered_34	Clustered	34	Not Clustered	Not clustered		New	34	more than 30	Male	Rhodes Health centre	Non-slum	C2	2015
27_GK	Lineage 4 (S-type)	4,4,1,1	4	S	WT	S	WT	S	WT	S	WT	S	WT			Fully susceptible	Fully susceptible	Wild-type	Clustered_54	Clustered	54	Not Clustered	Not clustered		New	27	30 or less	Male	Mukuru-Njenga	Slum	C2	2014
PN60	Lineage 3 (Delhi/CAS)	3	3	S	WT	S	WT	S	WT	S	WT	S	WT			Fully susceptible	Fully susceptible	Wild-type	Clustered_34	Clustered	34	Not Clustered	Not clustered		New	18	30 or less	Male	Kangemi	Slum	C1	2010
253_GK	Lineage 3 (Delhi/CAS)	3	3	S	WT	S	WT	S	WT	S	WT	S	WT			Fully susceptible	Fully susceptible	Wild-type	Clustered_34	Clustered	34	Not Clustered	Not clustered		New	44	more than 30	Male	Blue House Mathare	Slum	C2	2015
PN202	Lineage 3 (Delhi/CAS)	3	3	S	WT	S	WT	S	WT	S	WT	S	WT			Fully susceptible	Fully susceptible	Wild-type	Not Clustered	Not clustered		Not Clustered	Not clustered		New	30	30 or less	Female	Riruta	Non-slum	C1	2010
PN164	Lineage 3 (Delhi/CAS)	3	3	R	inhA Ile194Thr (atc/aCc)	S	WT	S	WT	S	WT	R	rpsL Lys43Arg (aag-aGg)			Non-MDR	Resistant ≥1	Non-MDR	Clustered_27	Clustered	27	Clustered_33	Clustered	33	New	39	more than 30	Male	Kangemi	Slum	C1	2010
PN177	Lineage 3 (Delhi/CAS)	3	3	R	inhA Ile194Thr (atc/aCc)	S	WT	S	WT	S	WT	R	rpsL Lys43Arg (aag-aGg)			Non-MDR	Resistant ≥1	Non-MDR	Clustered_27	Clustered	27	Clustered_33	Clustered	33	New	30	30 or less	Male	Kiambu	Non-slum	C1	2010
53_GK	Lineage 3 (Delhi/CAS)	3	3	S	WT	S	WT	S	WT	S	WT	S	WT			Fully susceptible	Fully susceptible	Wild-type	Not Clustered	Not clustered		Not Clustered	Not clustered		New	22	30 or less	Female	Mukuru-Njenga	Slum	C2	2014
160_GK	Lineage 3 (Delhi/CAS)	3	3	S	WT	S	WT	S	WT	S	WT	S	WT			Fully susceptible	Fully susceptible	Wild-type	Not Clustered	Not clustered		Not Clustered	Not clustered		New	28	30 or less	Male	Blue House mathare	Slum	C2	2014
87_GK	Lineage 3 (Delhi/CAS)	3	3	S	WT	S	WT	S	WT	S	WT	S	WT			Fully susceptible	Fully susceptible	Wild-type	Not Clustered	Not clustered		Not Clustered	Not clustered		New	43	more than 30	Male	Blue House Mathare	Slum	C2	2014
PN204	Lineage 3 (Delhi/CAS)	3	3	S	WT	S	WT	S	WT	S	WT	S	WT			Fully susceptible	Fully susceptible	Wild-type	Clustered_6	Clustered	6	Clustered_6	Clustered	6	New	47	more than 30	Male	Riruta	Non-slum	C1	2010
PN40	Lineage 3 (Delhi/CAS)	3	3	S	WT	S	WT	S	WT	S	WT	S	WT			Fully susceptible	Fully susceptible	Wild-type	Clustered_6	Clustered	6	Clustered_6	Clustered	6	Retreatment	27	30 or less	Male	Riruta	Non-slum	C1	2010
PN66	Lineage 3 (Delhi/CAS)	3	3	S	WT	S	WT	S	WT	S	WT	S	WT			Fully susceptible	Fully susceptible	Wild-type	Not Clustered	Not clustered		Not Clustered	Not clustered		Retreatment	Not available	Not available	Male	Nazareth	Non-slum	C1	2010
289_GK	Lineage 4 (S-type)	4,4,1,1	4	S	WT	S	WT	S	WT	S	WT	S	WT			Fully susceptible	Fully susceptible	Wild-type	Clustered_10	Clustered	10	Clustered_11	Clustered	11	New	22	30 or less	Male	Rhodes health centre	Non-slum	C2	2015
PN212	Lineage 3 (Delhi/CAS)	3	3	S	WT	S	WT	S	WT	S	WT	S	WT			Fully susceptible	Fully susceptible	Wild-type	Not Clustered	Not clustered		Not Clustered	Not clustered		New	31	more than 30	Male	Mbagathi	Non-slum	C1	2010
129_GK	Lineage 3 (Delhi/CAS)	3	3	S	WT	S	WT	S	WT	S	WT	S	WT			Fully susceptible	Fully susceptible	Wild-type	Not Clustered	Not clustered		Not Clustered	Not clustered		New	36	more than 30	Male	Langata Health Centre	Slum	C2	2014
199_GK	Lineage 3 (Delhi/CAS)	3	3	S	WT	S	WT	S	WT	S	WT	S	WT			Fully susceptible	Fully susceptible	Wild-type	Not Clustered	Not clustered		Not Clustered	Not clustered		New	36	more than 30	Male	Blue House Mathare	Slum	C2	2015
PN72	Lineage 3 (Delhi/CAS)	3	3	S	WT	S	WT	S	WT	S	WT	S	WT			Fully susceptible	Fully susceptible	Wild-type	Not Clustered	Not clustered		Not Clustered	Not clustered		New	Not available	Not available	Female	Kiambu	Non-slum	C1	2010
176_GK	Lineage 4 (S-type)	4,4,1,1	4	S	WT	S	WT	S	WT	S	WT	S	WT			Fully susceptible	Fully susceptible	Wild-type	Clustered_10	Clustered	10	Clustered_11	Clustered	11	New	28	30 or less	Female	Mathare North	Slum	C2	2015
PN196	Lineage 3 (Delhi/CAS)	3	3	S	WT	S	WT	S	WT	S	WT	S	WT			Fully susceptible	Fully susceptible	Wild-type	Clustered_7	Clustered	7	Clustered_7	Clustered	7	New	Not available	Not available	Female	Kiambu	Non-slum	C1	2010
PN45	Lineage 3 (Delhi/CAS)	3	3	S	WT	S	WT	S	WT	S	WT	S	WT			Fully susceptible	Fully susceptible	Wild-type	Clustered_7	Clustered	7	Clustered_7	Clustered	7	New	47	more than 30	Male	Riruta	Non-slum	C1	2010
PN37	Lineage 3 (Delhi/CAS)	3	3	S	WT	S	WT	S	WT	S	WT	S	WT			Fully susceptible	Fully susceptible	Wild-type	Not Clustered	Not clustered		Not Clustered	Not clustered		New	Not available	Not available	Male	Kiambu	Non-slum	C1	2010
36_GK	Lineage 3 (Delhi/CAS)	3,1,1	3	S	WT	S	WT	S	WT	S	WT	S	WT			Fully susceptible	Fully susceptible	Wild-type	Clustered_43	Clustered	43	Clustered_38	Clustered	38	New	29	30 or less	Male	Mathare North	Slum	C2	2014
PN135	Lineage 3 (Delhi/CAS)	3,1,1	3	S	WT	S	WT	S	WT	S	WT	S	WT			Fully susceptible	Fully susceptible	Wild-type	Clustered_43	Clustered	43	Clustered_38	Clustered	38	New	30	30 or less	Male	Riruta	Non-slum	C1	2010
17_GK	Lineage 3 (Delhi/CAS)	3,1,1	3	S	WT	S	WT	S	WT	S	WT	S	WT			Fully susceptible	Fully susceptible	Wild-type	Clustered_51	Clustered	51	Not Clustered	Not clustered		New	38	more than 30	Female	Blue House Mathare	Slum	C2	2014
PN63	Lineage 3 (Delhi/CAS)	3,1,1	3	S	WT	S	WT	S	WT	S	WT	S	WT			Fully susceptible	Fully susceptible	Wild-type	Clustered_51	Clustered	51	Not Clustered	Not clustered		Retreatment	51	more than 30	Male	Riruta	Non-slum	C1	2010
PN152	Lineage 3 (Delhi/CAS)	3,1,1	3	S	WT	S	WT	S	WT	S	WT	S	WT			Fully susceptible	Fully susceptible	Wild-type	Clustered_51	Clustered	51	Not Clustered	Not clustered		New	33	more than 30	Male	Mbagathi	Non-slum	C1	2010
245_GK	Lineage 4 (S-type)	4,4,1,1	4	S	WT	S	WT	S	WT	S	WT	S	WT			Fully susceptible	Fully susceptible	Wild-type	Clustered_10	Clustered	10	Clustered_11	Clustered	11	New	29	30 or less	Male	Blue House Mathare	Slum	C2	2015
PN83	Lineage 3 (Delhi/CAS)	3,1,1	3	S	WT	S	WT	S	WT	S	WT	S	WT			Fully susceptible	Fully susceptible	Wild-type	Not Clustered	Not clustered		Not Clustered	Not clustered		New	29	30 or less	Male	Kangemi	Slum	C1	2010
161_GK	Lineage 3 (Delhi/CAS)	3,1,1	3	S	WT	S	WT	S	WT	S	WT	S	WT			Fully susceptible	Fully susceptible	Wild-type	Clustered_41	Clustered	41	Not Clustered	Not clustered		New	34	more than 30	Male	Blue House Mathare	Slum	C2	2014
246_GK	Lineage 4 (Uganda)	4,6,1,1	4	R	fabG1 (-15) (c-T)	S	WT	S	WT	S	WT	S	WT			Non-MDR	Resistant ≥1	Non-MDR	Not Clustered	Not clustered		Not Clustered	Not clustered		New	20	30 or less	Female	Blue House Mathare	Slum	C2	2015
200_GK	Lineage 3 (Delhi/CAS)	3,1,1	3	S	WT	S	WT	S	WT	S	WT	S	WT			Fully susceptible	Fully susceptible	Wild-type	Not Clustered	Not clustered		Not Clustered	Not clustered		Retreatment	22	30 or less	Male	Blue House mathare	Slum	C2	2015
PN175	Lineage 4 (Uganda)	4,6,1,1	4	S	WT	S	WT	S	WT	S	WT	S	WT			Fully susceptible	Fully susceptible	Wild-type	Not Clustered	Not clustered		Not Clustered	Not clustered		New	Not available	Not available	Male	Kiambu	Non-slum	C1	2010
239_GK	Lineage 3 (Delhi/CAS)	3,1,1	3	S	WT	S	WT	S	WT	S	WT	S	WT			Fully susceptible	Fully susceptible	Wild-type	Clustered_41	Clustered	41	Not Clustered	Not clustered		New	25	30 or less	Male	Rhodes Health centre	Non-slum	C2	2015
236_GK	Lineage 4 (LAM)	4,3,4,2,1	4	S	WT	S	WT	S	WT	S	WT	S	WT			Fully susceptible	Fully susceptible	Wild-type	Not Clustered	Not clustered		Not Clustered	Not clustered		New	27	30 or less	Male	Rhodes health Centre	Non-slum	C2	2015
PN134	Lineage 4 (Uganda)	4,6,1,1	4	S	WT	S	WT	S	WT	S	WT	S	WT			Fully susceptible	Fully susceptible	Wild-type	Not Clustered	Not clustered		Not Clustered	Not clustered		New	32	more than 30	Female	Mbagathi	Non-slum	C1	2010
282_GK	Lineage 3 (Delhi/CAS)	3,1,1	3	S	WT	S	WT	S	WT	S	WT	S	WT			Fully susceptible	Fully susceptible	Wild-type	Not Clustered	Not clustered		Not Clustered	Not clustered		New	34	more than 30	Male	Blue House Mathare	Slum	C2	2015
137_GK	Lineage 3 (Delhi/CAS)	3,1,1	3	S	WT	S	WT	S	WT	S	WT	S	WT			Fully susceptible	Fully susceptible	Wild-type	Not Clustered	Not clustered		Not Clustered	Not clustered		New	29	30 or less	Male	Mukuru-Njenga	Slum	C2	2014
231_GK	Lineage 3 (Delhi/CAS)	3,1,1	3	S	WT	S	WT	S	WT	S	WT	S	WT			Fully susceptible	Fully susceptible	Wild-type	Clustered_41	Clustered	41	Not Clustered	Not clustered		New	28	30 or less	Male	Rhodes Health Centre	Non-slum	C2	2015
PN103	Lineage 3 (Delhi/CAS)	3,1,1	3	R	katG Ser315Thr (agc-aCc)	R	rpoB Ser450Leu (tcg-tTg)	S	WT	R	embB Met306Ile (atg-atA)	S	WT			MDR	Resistant ≥1	MDR	Clustered_19	Clustered	19	Clustered_22	Clustered	22	New	14	30 or less	Female	Kiambu	Non-slum	C1	2010
PN146	Lineage 3 (Delhi/CAS)	3,1,1	3	R	katG Ser315Thr (agc-aCc)	R	rpoB Ser450Leu (tcg-tTg)	S	WT	R	embB Met306Ile (atg-atA)	S	WT			MDR	Resistant ≥1	MDR	Clustered_19	Clustered	19	Clustered_22	Clustered	22	Retreatment	24	30 or less	Male	Mbagathi	Non-slum	C1	2010
PN194	Lineage 3 (Delhi/CAS)	3,1,1	3	S	WT	S	WT	S	WT	S	WT	S	WT			Fully susceptible	Fully susceptible	Wild-type	Clustered_41	Clustered	41	Not Clustered	Not clustered		New	Not available	Not available	Male	Kiambu	Non-slum	C1	2010
PN36	Lineage 3 (Delhi/CAS)	3,1,1	3	S	WT	S	WT	S	WT	S	WT	S	WT			Fully susceptible	Fully susceptible	Wild-type	Not Clustered	Not clustered		Not Clustered	Not clustered		New	Not available	Not available	Female	Kiambu	Non-slum	C1	2010
165_GK	Lineage 4 (Uganda)	4,6,1,1	4	S	WT	S	WT	S	WT	S	WT	S	WT			Fully susceptible	Fully susceptible	Wild-type	Clustered_21	Clustered	21	Clustered_25	Clustered	25	New	35	more than 30	Male	Mathare North	Slum	C2	2014
PN132	Lineage 3 (Delhi/CAS)	3,1,1	3	S	WT	S	WT	S	WT	S	WT	S	WT			Fully susceptible	Fully susceptible	Wild-type	Not Clustered	Not clustered		Not Clustered	Not clustered		New	26	30 or less	Female	Mbagathi	Non-slum	C1	2010
PN166	Lineage 3 (Delhi/CAS)	3,1,1	3	S	WT	S	WT	S	WT	S	WT	S	WT			Fully susceptible	Fully susceptible	Wild-type	Not Clustered	Not clustered		Not Clustered	Not clustered		New	Not available	Not available	Male	Kangemi	Slum	C1	2010
PN174	Lineage 3 (Delhi/CAS)	3,1,1	3	S	WT	S	WT	S	WT	S	WT	S	WT			Fully susceptible	Fully susceptible	Wild-type	Clustered_41	Clustered	41	Not Clustered	Not clustered		New	Not available	Not available	Female	Kiambu	Non-slum	C1	2010
PN176	Lineage 3 (Delhi/CAS)	3,1,1	3	R	katG Ser315Thr (agc-aCc)	R	rpoB His445Asp (cac-Gac)	S	WT	R	embB Met306Ile (atg-atA)	S	WT			MDR	Resistant ≥1	MDR	Not Clustered	Not clustered		Not Clustered	Not clustered		New	Not available	Not available	Female	Kiambu	Non-slum	C1	2010
81_GK	Lineage 3 (Delhi/CAS)	3,1,1	3	S	WT	S	WT	S	WT	S	WT	S	WT			Fully susceptible	Fully susceptible	Wild-type	Clustered_57	Clustered	57	Not Clustered	Not clustered		New	38	more than 30	Male	Langata health centre	Slum	C2	2014
237_GK	Lineage 3 (Delhi/CAS)	3,1,1	3	S	WT	S	WT	S	WT	S	WT	S	WT			Fully susceptible	Fully susceptible	Wild-type	Clustered_57	Clustered	57	Not Clustered	Not clustered		New	45	more than 30	Male	Rhodes Health centre	Non-slum	C2	2015
280_GK	Lineage 4 (Uganda)	4,6,1,2	4	S	WT	S	WT	S	WT	S	WT	S	WT			Fully susceptible	Fully susceptible	Wild-type	Not Clustered	Not clustered		Not Clustered	Not clustered		New	23	30 or less	Male	Rhodes health centre	Non-slum	C2	2015
303_GK	Lineage 3 (Delhi/CAS)	3,1,1	3	S	WT	S	WT	S	WT	S	WT	S	WT			Fully susceptible	Fully susceptible	Wild-type	Not Clustered	Not clustered		Not Clustered	Not clustered		New	27	30 or less	Female	Rhodes health centre	Non-slum	C2	2015
112_GK	Lineage 3 (Delhi/CAS)	3,1,1	3	S	WT	S	WT	S	WT	S	WT	S	WT			Fully susceptible	Fully susceptible	Wild-type	Clustered_2	Clustered	2	Clustered_26	Clustered	26	New	25	30 or less	Male	Mukuru-Njenga	Slum	C2	2014
213_GK	Lineage 3 (Delhi/CAS)	3,1,1	3	S	WT	S	WT	S	WT	S	WT	S	WT			Fully susceptible	Fully susceptible	Wild-type	Clustered_2	Clustered	2	Clustered_19	Clustered	19	New	27	30 or less	Male	Rhodes Health centre	Non-slum	C2	2015
267_GK	Lineage 3 (Delhi/CAS)	3,1,1	3	S	WT	S	WT	S	WT	S	WT	S	WT			Fully susceptible	Fully susceptible	Wild-type	Clustered_2	Clustered	2	Clustered_19	Clustered	19	New	31	more than 30	Male	Blue House mathare	Slum	C2	2015
PN1	Lineage 3 (Delhi/CAS)	3,1,1	3	S	WT	S	WT	S	WT	S	WT	S	WT			Fully susceptible	Fully susceptible	Wild-type	Clustered_2	Clustered	2	Clustered_2	Clustered	2	New	49	more than 30	Male	Kiambu	Non-slum	C1	2010
PN14	Lineage 3 (Delhi/CAS)	3,1,1	3	S	WT	S	WT	S	WT	S	WT	S	WT			Fully susceptible	Fully susceptible	Wild-type	Clustered_2	Clustered	2	Clustered_2	Clustered	2	Retreatment	30	30 or less	Female	Kiambu	Non-slum	C1	2010
PN65	Lineage 3 (Delhi/CAS)	3,1,1	3	S	WT	S	WT	S	WT	S	WT	S	WT			Fully susceptible	Fully susceptible	Wild-type	Clustered_2	Clustered	2	Clustered_19	Clustered	19	Retreatment	49	more than 30	Male	Kangemi	Slum	C1	2010
PN73	Lineage 3 (Delhi/CAS)	3,1,1	3	S	WT	S	WT	S	WT	S	WT	S	WT			Fully susceptible	Fully susceptible	Wild-type	Clustered_2	Clustered	2	Clustered_26	Clustered	26	New	Not available	Not available	Female	Kiambu	Non-slum	C1	2010
73_GK	Lineage 4 (S-type)	4,4,1,1	4	S	WT	S	WT	S	WT	S	WT	S	WT			Fully susceptible	Fully susceptible	Wild-type	Clustered_10	Clustered	10	Clustered_11	Clustered	11	New	36	more than 30	Female	Blue House Mathare	Slum	C2	2014
127_GK	Lineage 3 (Delhi/CAS)	3,1,1	3	S	WT	S	WT	S	WT	S	WT	S	WT			Fully susceptible	Fully susceptible	Wild-type	Clustered_38	Clustered	38	Not Clustered	Not clustered		New	38	more than 30	Male	Rhodes health centre	Non-slum	C2	2014
PN7	Lineage 3 (Delhi/CAS)	3,1,1	3	S	WT	S	WT	S	WT	S	WT	S	WT			Fully susceptible	Fully susceptible	Wild-type	Clustered_38	Clustered	38	Not Clustered	Not clustered		New	Not available	Not available	Female	Waithaka	Non-slum	C1	2010
PN86	Lineage 3 (Delhi/CAS)	3,1,1	3	S	WT	S	WT	S	WT	S	WT	S	WT			Fully susceptible	Fully susceptible	Wild-type	Clustered_38	Clustered	38	Not Clustered	Not clustered		New	23	30 or less	Female	Mbagathi	Non-slum	C1	2010
189_GK	Lineage 3 (Delhi/CAS)	3,1,1	3	S	WT	S	WT	S	WT	S	WT	S	WT			Fully susceptible	Fully susceptible	Wild-type	Clustered_38	Clustered	38	Not Clustered	Not clustered		New	41	more than 30	Female	Rhodes Health centre	Non-slum	C2	2015
PN39	Lineage 4 (H37Rv-like)	4.8	4	S	WT	S	WT	S	WT	S	WT	S	WT			Fully susceptible	Fully susceptible	Wild-type	Clustered_29	Clustered	29	Clustered_35	Clustered	35	New	33	more than 30	Male	Riruta	Non-slum	C1	2010
70_GK	Lineage 4 (S-type)	4,4,1,1	4	S	WT	S	WT	S	WT	S	WT	S	WT			Fully susceptible	Fully susceptible	Wild-type	Clustered_10	Clustered	10	Clustered_11	Clustered	11	New	34	more than 30	Male	Mukuru-Njenga	Slum	C2	2014
212_GK	Lineage 3 (Delhi/CAS)	3,1,1	3	S	WT	S	WT	S	WT	S	WT	S	WT			Fully susceptible	Fully susceptible	Wild-type	Clustered_35	Clustered	35	Not Clustered	Not clustered		New	36	more than 30	Male	Rhodes Health centre	Non-slum	C2	2015
102_GK	Lineage 3 (Delhi/CAS)	3,1,1	3	S	WT	S	WT	S	WT	S	WT	S	WT			Fully susceptible	Fully susceptible	Wild-type	Clustered_35	Clustered	35	Not Clustered	Not clustered		Retreatment	33	more than 30	Female	Blue House Mathare	Slum	C2	2014
115_GK	Lineage 3 (Delhi/CAS)	3,1,1	3	S	WT	S	WT	S	WT	S	WT	S	WT			Fully susceptible	Fully susceptible	Wild-type	Clustered_35	Clustered	35	Not Clustered	Not clustered		New	34	more than 30	Male	Blue House mathare	Slum	C2	2014
226_GK	Lineage 3 (Delhi/CAS)	3,1,1	3	S	WT	S	WT	S	WT	S	WT	S	WT			Fully susceptible	Fully susceptible	Wild-type	Not Clustered	Not clustered		Not Clustered	Not clustered		New	32	more than 30	Male	Rhodes Health centre	Non-slum	C2	2015
80_GK	Lineage 3 (Delhi/CAS)	3,1,1	3	S	WT	S	WT	S	WT	S	WT	S	WT			Fully susceptible	Fully susceptible	Wild-type	Clustered_35	Clustered	35	Not Clustered	Not clustered		New	26	30 or less	Male	Blue House mathare	Slum	C2	2014
78_GK	Lineage 4 (S-type)	4,4,1,1	4	S	WT	S	WT	S	WT	S	WT	S	WT			Fully susceptible	Fully susceptible	Wild-type	Not Clustered	Not clustered		Not Clustered	Not clustered		New	37	more than 30	Male	Blue House Mathare	Slum	C2	2014
PN197	Lineage 3 (Delhi/CAS)	3,1,1	3	S	WT	S	WT	S	WT	S	WT	S	WT			Fully susceptible	Fully susceptible	Wild-type	Clustered_35	Clustered	35	Not Clustered	Not clustered		New	32	more than 30	Male	Kiambu	Non-slum	C1	2010
PN30	Lineage 3 (Delhi/CAS)	3,1,1	3	S	WT	S	WT	S	WT	S	WT	S	WT			Fully susceptible	Fully susceptible	Wild-type	Clustered_35	Clustered	35	Not Clustered	Not clustered		New	Not available	Not available	Male	Kiambu	Non-slum	C1	2010
PN64	Lineage 3 (Delhi/CAS)	3,1,1	3	S	WT	S	WT	S	WT	S	WT	S	WT			Fully susceptible	Fully susceptible	Wild-type	Clustered_17	Clustered	17	Clustered_20	Clustered	20	New	23	30 or less	Male	Riruta	Non-slum	C1	2010
PN88	Lineage 3 (Delhi/CAS)	3,1,1	3	S	WT	S	WT	S	WT	S	WT	S	WT			Fully susceptible	Fully susceptible	Wild-type	Clustered_17	Clustered	17	Clustered_20	Clustered	20	New	Not available	Not available	Female	Riruta	Non-slum	C1	2010
PN155	Lineage 3 (Delhi/CAS)	3,1,1	3	S	WT	S	WT	S	WT	S	WT	S	WT			Fully susceptible	Fully susceptible	Wild-type	Clustered_35	Clustered	35	Not Clustered	Not clustered		Retreatment	35	more than 30	Male	Mbagathi	Non-slum	C1	2010
PN43	Lineage 3 (Delhi/CAS)	3,1,1	3	S	WT	S	WT	S	WT	S	WT	S	WT			Fully susceptible	Fully susceptible	Wild-type	Clustered_35	Clustered	35	Not Clustered	Not clustered		New	Not available	Not available	Male	Riruta	Non-slum	C1	2010
24_GK	Lineage 4 (H37Rv-like)	4.8	4	S	WT	S	WT	S	WT	S	WT	S	WT			Fully susceptible	Fully susceptible	Wild-type	Not Clustered	Not clustered		Not Clustered	Not clustered		New	28	30 or less	Male	Mukuru-Reuben	Slum	C2	2014
PN121	Lineage 4 (S-type)	4,4,1,1	4	R	katG Ser315Thr (agc-aCc)	R	rpoB Ser450Leu (tcg-tTg)	R	pncA Lys96Thr (aag-aCg)	S	WT	R	rpsL Lys43Arg (aag-aGg)			MDR	Resistant ≥1	MDR	Clustered_33	Clustered	33	Clustered_37	Clustered	37	Retreatment	14	30 or less	Female	Mbagathi	Non-slum	C1	2010
PN118	Lineage 3 (Delhi/CAS)	3,1,1	3	R	katG Ser315Thr (agc-aCc)	R	rpoB His445Tyr (cac-Tac)	R	pncA Gln141STOP (cag-Tag)	R	embB Met306Ile (atg-atA)	R	rpsL Lys43Arg (aag-aGg)			MDR	Resistant ≥1	MDR	Not Clustered	Not clustered		Not Clustered	Not clustered		New	27	30 or less	Male	Kiambu	Non-slum	C1	2010
PN147	Lineage 3 (Delhi/CAS)	3,1,1	3	S	WT	S	WT	S	WT	S	WT	S	WT			Fully susceptible	Fully susceptible	Wild-type	Not Clustered	Not clustered		Not Clustered	Not clustered		New	24	30 or less	Male	Kangemi	Slum	C1	2010
71_GK	Lineage 4 (H37Rv-like)	4.8	4	S	WT	S	WT	S	WT	S	WT	S	WT			Fully susceptible	Fully susceptible	Wild-type	Clustered_56	Clustered	56	Not Clustered	Not clustered		New	25	30 or less	Female	Mukuru-Reuben	Slum	C2	2014
84_GK	Lineage 4 (S-type)	4,4,1,1	4	S	WT	S	WT	S	WT	S	WT	S	WT			Fully susceptible	Fully susceptible	Wild-type	Clustered_10	Clustered	10	Clustered_11	Clustered	11	Retreatment	32	more than 30	Male	Blue House Mathare	Slum	C2	2014
209_GK	Lineage 4 (H37Rv-like)	4.8	4	S	WT	S	WT	S	WT	S	WT	S	WT			Fully susceptible	Fully susceptible	Wild-type	Clustered_56	Clustered	56	Not Clustered	Not clustered		New	34	more than 30	Male	Rhodes health centre	Non-slum	C2	2015
PN26	Lineage 3 (Delhi/CAS)	3,1,1	3	S	WT	S	WT	S	WT	S	WT	S	WT			Fully susceptible	Fully susceptible	Wild-type	Clustered_36	Clustered	36	Not Clustered	Not clustered		New	Not available	Not available	Male	Kiambu	Non-slum	C1	2010
PN48	Lineage 4 (H37Rv-like)	4.8	4	S	WT	S	WT	S	WT	S	WT	S	WT			Fully susceptible	Fully susceptible	Wild-type	Clustered_20	Clustered	20	Clustered_23	Clustered	23	New	Not available	Not available	Female	Kiambu	Non-slum	C1	2010
67_GK	Lineage 3 (Delhi/CAS)	3,1,1	3	S	WT	S	WT	S	WT	S	WT	S	WT			Fully susceptible	Fully susceptible	Wild-type	Not Clustered	Not clustered		Not Clustered	Not clustered		New	26	30 or less	Female	Mukuru njenga	Slum	C2	2014
PN151	Lineage 4 (LAM)	4,3,3	4	S	WT	S	WT	S	WT	S	WT	S	WT			Fully susceptible	Fully susceptible	Wild-type	Clustered_60	Clustered	60	Clustered_40	Clustered	40	Retreatment	35	more than 30	Male	Mbagathi	Non-slum	C1	2010
163_GK	Lineage 4 (LAM)	4,3,3	4	S	WT	S	WT	S	WT	S	WT	S	WT			Fully susceptible	Fully susceptible	Wild-type	Not Clustered	Not clustered		Not Clustered	Not clustered		New	38	more than 30	Female	Rhodes health centre	Non-slum	C2	2014
PN55	Lineage 3 (Delhi/CAS)	3,1,1	3	R	katG Ser315Thr (agc/aCc)	R	rpoB His445Tyr (cac-Tac)	S	WT	R	embB Met306Ile (atg-atA)	S	WT			MDR	Resistant ≥1	MDR	Not Clustered	Not clustered		Not Clustered	Not clustered		New	Not available	Not available	Female	Riruta	Non-slum	C1	2010
PN77	Lineage 3 (Delhi/CAS)	3,1,1	3	S	WT	S	WT	S	WT	S	WT	S	WT			Fully susceptible	Fully susceptible	Wild-type	Not Clustered	Not clustered		Not Clustered	Not clustered		New	Not available	Not available	Male	Kiambu	Non-slum	C1	2010
244_GK	Lineage 3 (Delhi/CAS)	3,1,1	3	S	WT	S	WT	S	WT	S	WT	S	WT			Fully susceptible	Fully susceptible	Wild-type	Not Clustered	Not clustered		Not Clustered	Not clustered		New	21	30 or less	Male	Blue House Mathare	Slum	C2	2015
113_GK	Lineage 3 (Delhi/CAS)	3,1,1	3	S	WT	S	WT	S	WT	S	WT	S	WT			Fully susceptible	Fully susceptible	Wild-type	Not Clustered	Not clustered		Not Clustered	Not clustered		New	36	more than 30	Male	Langata health Centre	Slum	C2	2014
214_GK	Lineage 3 (Delhi/CAS)	3,1,1	3	S	WT	S	WT	S	WT	S	WT	S	WT			Fully susceptible	Fully susceptible	Wild-type	Clustered_39	Clustered	39	Not Clustered	Not clustered		New	35	more than 30	Female	Rhodes Health Centre	Non-slum	C2	2015
223_GK	Lineage 3 (Delhi/CAS)	3,1,1	3	S	WT	S	WT	S	WT	S	WT	S	WT			Fully susceptible	Fully susceptible	Wild-type	Clustered_39	Clustered	39	Not Clustered	Not clustered		Retreatment	30	30 or less	Male	Blue House Mathare	Slum	C2	2015
PN38	Lineage 3 (Delhi/CAS)	3,1,2,1	3	S	WT	S	WT	S	WT	S	WT	S	WT			Fully susceptible	Fully susceptible	Wild-type	Not Clustered	Not clustered		Not Clustered	Not clustered		New	35	more than 30	Female	Nazareth	Non-slum	C1	2010
PN169	Lineage 3 (Delhi/CAS)	3,1,2,1	3	S	WT	S	WT	S	WT	S	WT	S	WT			Fully susceptible	Fully susceptible	Wild-type	Not Clustered	Not clustered		Not Clustered	Not clustered		New	24	30 or less	Male	Mbagathi	Non-slum	C1	2010
69_GK	Lineage 3 (Delhi/CAS)	3,1,2,1	3	S	WT	S	WT	S	WT	S	WT	S	WT			Fully susceptible	Fully susceptible	Wild-type	Not Clustered	Not clustered		Not Clustered	Not clustered		New	26	30 or less	Male	Mathare North	Slum	C2	2014
41_GK	Lineage 3 (Delhi/CAS)	3	3	S	WT	S	WT	S	WT	S	WT	S	WT			Fully susceptible	Fully susceptible	Wild-type	Not Clustered	Not clustered		Not Clustered	Not clustered		New	47	more than 30	Male	Blue House mathare	Slum	C2	2014
155_GK	Lineage 3 (Delhi/CAS)	3	3	S	WT	S	WT	S	WT	S	WT	S	WT			Fully susceptible	Fully susceptible	Wild-type	Not Clustered	Not clustered		Not Clustered	Not clustered		New	34	more than 30	Male	Rhodes Health centre	Non-slum	C2	2014
PN168	Lineage 2 (Beijing)	2,2,1	2	S	WT	S	WT	S	WT	S	WT	S	WT			Fully susceptible	Fully susceptible	Wild-type	Clustered_24	Clustered	24	Not Clustered	Not clustered		New	32	more than 30	Male	Mbagathi	Non-slum	C1	2010
291_GK	Lineage 2 (Beijing)	2,2,1	2	S	WT	S	WT	S	WT	S	WT	S	WT			Fully susceptible	Fully susceptible	Wild-type	Clustered_45	Clustered	45	Not Clustered	Not clustered		New	40	more than 30	Male	Rhodes Health centre	Non-slum	C2	2015
195_GK	Lineage 2 (Beijing)	2,2,1	2	S	WT	S	WT	S	WT	S	WT	S	WT			Fully susceptible	Fully susceptible	Wild-type	Clustered_4	Clustered	4	Clustered_4	Clustered	4	New	43	more than 30	Female	Rhodes Health Centre	Non-slum	C2	2015
94_GK	Lineage 2 (Beijing)	2,2,1	2	S	WT	S	WT	S	WT	S	WT	S	WT			Fully susceptible	Fully susceptible	Wild-type	Clustered_4	Clustered	4	Clustered_4	Clustered	4	New	33	more than 30	Female	Mathare North	Slum	C2	2014
306_GK	Lineage 2 (Beijing)	2,2,1	2	S	WT	S	WT	S	WT	S	WT	S	WT			Fully susceptible	Fully susceptible	Wild-type	Clustered_4	Clustered	4	Clustered_4	Clustered	4	New	23	30 or less	Female	Kasarani Health Centre	Slum	C2	2015
PN11	Lineage 2 (Beijing)	2,2,1	2	S	WT	S	WT	S	WT	S	WT	S	WT			Fully susceptible	Fully susceptible	Wild-type	Clustered_4	Clustered	4	Clustered_4	Clustered	4	New	40	more than 30	Male	Kiambu	Non-slum	C1	2010
PN16	Lineage 2 (Beijing)	2,2,1	2	S	WT	S	WT	S	WT	S	WT	S	WT			Fully susceptible	Fully susceptible	Wild-type	Clustered_4	Clustered	4	Clustered_4	Clustered	4	New	34	more than 30	Female	Riruta	Non-slum	C1	2010
PN192	Lineage 2 (Beijing)	2,2,1	2	S	WT	S	WT	S	WT	S	WT	S	WT			Fully susceptible	Fully susceptible	Wild-type	Clustered_4	Clustered	4	Clustered_9	Clustered	9	New	27	30 or less	Female	Kiambu	Non-slum	C1	2010
PN2	Lineage 2 (Beijing)	2,2,1	2	S	WT	S	WT	S	WT	S	WT	S	WT			Fully susceptible	Fully susceptible	Wild-type	Clustered_4	Clustered	4	Clustered_4	Clustered	4	New	40	more than 30	Male	Nazareth	Non-slum	C1	2010
PN203	Lineage 2 (Beijing)	2,2,1	2	S	WT	S	WT	S	WT	S	WT	S	WT			Fully susceptible	Fully susceptible	Wild-type	Clustered_4	Clustered	4	Clustered_4	Clustered	4	New	34	more than 30	Female	Riruta	Non-slum	C1	2010
PN69	Lineage 2 (Beijing)	2,2,1	2	S	WT	S	WT	S	WT	S	WT	S	WT			Fully susceptible	Fully susceptible	Wild-type	Not Clustered	Not clustered		Not Clustered	Not clustered		Retreatment	38	more than 30	Female	Nazareth	Non-slum	C1	2010
PN89	Lineage 2 (Beijing)	2,2,1	2	S	WT	S	WT	S	WT	S	WT	S	WT			Fully susceptible	Fully susceptible	Wild-type	Clustered_4	Clustered	4	Clustered_9	Clustered	9	New	28	30 or less	Female	Riruta	Non-slum	C1	2010
PN160	Lineage 2 (Beijing)	2,2,1	2	S	WT	S	WT	S	WT	S	WT	S	WT			Fully susceptible	Fully susceptible	Wild-type	Clustered_45	Clustered	45	Not Clustered	Not clustered		New	Not available	Not available	Female	Riruta	Non-slum	C1	2010
PN162	Lineage 2 (Beijing)	2,2,1	2	S	WT	S	WT	S	WT	S	WT	S	WT			Fully susceptible	Fully susceptible	Wild-type	Clustered_4	Clustered	4	Clustered_4	Clustered	4	New	28	30 or less	Female	Riruta	Non-slum	C1	2010
83_GK	Lineage 2 (Beijing)	2,2,1	2	S	WT	S	WT	S	WT	S	WT	S	WT			Fully susceptible	Fully susceptible	Wild-type	Not Clustered	Not clustered		Not Clustered	Not clustered		New	30	30 or less	Female	Blue House Mathare	Slum	C2	2014
82_GK	Lineage 2 (Beijing)	2,2,1	2	S	WT	S	WT	S	WT	S	WT	S	WT			Fully susceptible	Fully susceptible	Wild-type	Clustered_26	Clustered	26	Not Clustered	Not clustered		New	28	30 or less	Male	Blue House mathare	Slum	C2	2014
220_GK	Lineage 3 (Delhi/CAS)	3	3	R	fabG1 (-15) (c-T)	S	WT	S	WT	S	WT	S	WT			Non-MDR	Resistant ≥1	Non-MDR	Not Clustered	Not clustered		Not Clustered	Not clustered		New	22	30 or less	Male	Blue House Mathare	Slum	C2	2015
28_GK	Lineage 2 (Beijing)	2,2,1	2	S	WT	S	WT	S	WT	S	WT	S	WT			Fully susceptible	Fully susceptible	Wild-type	Not Clustered	Not clustered		Not Clustered	Not clustered		New	45	more than 30	Female	Blue House mathare	Slum	C2	2014
258_GK	Lineage 2 (Beijing)	2,2,1	2	S	WT	S	WT	S	WT	S	WT	S	WT			Fully susceptible	Fully susceptible	Wild-type	Not Clustered	Not clustered		Not Clustered	Not clustered		New	26	30 or less	Male	Mukuru-Reuben	Slum	C2	2015
50_GK	Lineage 2 (Beijing)	2,2,1	2	S	WT	S	WT	S	WT	S	WT	S	WT			Fully susceptible	Fully susceptible	Wild-type	Clustered_49	Clustered	49	Not Clustered	Not clustered		New	35	more than 30	Male	Mukuru-Njenga	Slum	C2	2014
148_GK	Lineage 2 (Beijing)	2,2,1	2	S	WT	S	WT	S	WT	S	WT	S	WT			Fully susceptible	Fully susceptible	Wild-type	Clustered_49	Clustered	49	Not Clustered	Not clustered		New	33	more than 30	Male	Mathare North	Slum	C2	2014
229_GK	Lineage 2 (Beijing)	2,2,1	2	S	WT	S	WT	S	WT	S	WT	S	WT			Fully susceptible	Fully susceptible	Wild-type	Not Clustered	Not clustered		Not Clustered	Not clustered		New	23	30 or less	Female	Rhodes health centre	Non-slum	C2	2015
1_GK	Lineage 2 (Beijing)	2,2,1	2	S	WT	S	WT	S	WT	S	WT	S	WT			Fully susceptible	Fully susceptible	Wild-type	Not Clustered	Not clustered		Not Clustered	Not clustered		New	38	more than 30	Male	Mukuru-Reuben	Slum	C2	2014
140_GK	Lineage 2 (Beijing)	2,2,1	2	S	WT	S	WT	S	WT	S	WT	S	WT			Fully susceptible	Fully susceptible	Wild-type	Not Clustered	Not clustered		Not Clustered	Not clustered		Retreatment	24	30 or less	Female	Blue House Mathare	Slum	C2	2014
219_GK	Lineage 2 (Beijing)	2,2,1	2	S	WT	S	WT	S	WT	S	WT	S	WT			Fully susceptible	Fully susceptible	Wild-type	Clustered_26	Clustered	26	Not Clustered	Not clustered		New	34	more than 30	Male	Blue House mathare	Slum	C2	2015
172_GK	Lineage 2 (Beijing)	2,2,1	2	S	WT	S	WT	S	WT	S	WT	S	WT			Fully susceptible	Fully susceptible	Wild-type	Clustered_24	Clustered	24	Clustered_29	Clustered	29	New	25	30 or less	Male	Blue House Mathare	Slum	C2	2015
47_GK	Lineage 2 (Beijing)	2,2,1	2	S	WT	S	WT	S	WT	S	WT	S	WT			Fully susceptible	Fully susceptible	Wild-type	Not Clustered	Not clustered		Not Clustered	Not clustered		New	28	30 or less	Female	Langata Health centre	Slum	C2	2014
275_GK	Lineage 2 (Beijing)	2,2,1	2	S	WT	S	WT	S	WT	S	WT	S	WT			Fully susceptible	Fully susceptible	Wild-type	Clustered_24	Clustered	24	Clustered_29	Clustered	29	New	25	30 or less	Male	Rhodes Health centre	Non-slum	C2	2015
238_GK	Lineage 2 (Beijing)	2,2,1	2	R	fabG1 (-15) (c-T)	S	WT	S	WT	S	WT	S	WT			Non-MDR	Resistant ≥1	Non-MDR	Clustered_24	Clustered	24	Clustered_32	Clustered	32	New	20	30 or less	Female	Rhodes Health centre	Non-slum	C2	2015
75_GK	Lineage 2 (Beijing)	2,2,1	2	S	WT	S	WT	S	WT	S	WT	S	WT			Fully susceptible	Fully susceptible	Wild-type	Clustered_24	Clustered	24	Not Clustered	Not clustered		New	32	more than 30	Male	Blue House Mathare	Slum	C2	2014
PN105	Lineage 2 (Beijing)	2,2,1	2	S	WT	S	WT	S	WT	S	WT	S	WT			Fully susceptible	Fully susceptible	Wild-type	Not Clustered	Not clustered		Not Clustered	Not clustered		New	50	more than 30	Male	Kiambu	Non-slum	C1	2010
PN107	Lineage 2 (Beijing)	2,2,1	2	S	WT	S	WT	S	WT	S	WT	S	WT			Fully susceptible	Fully susceptible	Wild-type	Clustered_26	Clustered	26	Clustered_31	Clustered	31	New	Not available	Not available	Female	Kiambu	Non-slum	C1	2010
PN15	Lineage 2 (Beijing)	2,2,1	2	S	WT	S	WT	S	WT	S	WT	S	WT			Fully susceptible	Fully susceptible	Wild-type	Clustered_26	Clustered	26	Clustered_31	Clustered	31	New	36	more than 30	Male	Riruta	Non-slum	C1	2010
PN184	Lineage 2 (Beijing)	2,2,1	2	S	WT	S	WT	S	WT	S	WT	S	WT			Fully susceptible	Fully susceptible	Wild-type	Not Clustered	Not clustered		Not Clustered	Not clustered		New	37	more than 30	Male	Mbagathi	Non-slum	C1	2010
PN25	Lineage 2 (Beijing)	2,2,1	2	S	WT	S	WT	S	WT	S	WT	S	WT			Fully susceptible	Fully susceptible	Wild-type	Clustered_42	Clustered	42	Not Clustered	Not clustered		New	Not available	Not available	Female	Nazareth	Non-slum	C1	2010
PN54	Lineage 2 (Beijing)	2,2,1	2	S	WT	S	WT	S	WT	S	WT	S	WT			Fully susceptible	Fully susceptible	Wild-type	Clustered_8	Clustered	8	Clustered_8	Clustered	8	New	28	30 or less	Male	Riruta	Non-slum	C1	2010
PN58	Lineage 2 (Beijing)	2,2,1	2	S	WT	S	WT	S	WT	S	WT	S	WT			Fully susceptible	Fully susceptible	Wild-type	Not Clustered	Not clustered		Not Clustered	Not clustered		New	22	30 or less	Male	Kangemi	Slum	C1	2010
PN82	Lineage 2 (Beijing)	2,2,1	2	S	WT	S	WT	S	WT	S	WT	S	WT			Fully susceptible	Fully susceptible	Wild-type	Clustered_8	Clustered	8	Clustered_8	Clustered	8	New	25	30 or less	Male	Kangemi	Slum	C1	2010
PN125	Lineage 2 (Beijing)	2,2,1	2	S	WT	S	WT	S	WT	S	WT	S	WT			Fully susceptible	Fully susceptible	Wild-type	Not Clustered	Not clustered		Not Clustered	Not clustered		New	28	30 or less	Male	Mbagathi	Non-slum	C1	2010
PN127	Lineage 2 (Beijing)	2,2,1	2	S	WT	S	WT	S	WT	S	WT	S	WT			Fully susceptible	Fully susceptible	Wild-type	Not Clustered	Not clustered		Not Clustered	Not clustered		New	39	more than 30	Female	Mbagathi	Non-slum	C1	2010
PN145	Lineage 2 (Beijing)	2,2,1	2	R	katG Ser315Thr (agc-aCc)	R	rpoB Ser450Leu (tcg-tTg)	S	WT	S	WT	S	WT			MDR	Resistant ≥1	MDR	Not Clustered	Not clustered		Not Clustered	Not clustered		Retreatment	48	more than 30	Male	Mbagathi	Non-slum	C1	2010
PN172	Lineage 2 (Beijing)	2,2,1	2	S	WT	S	WT	S	WT	S	WT	S	WT			Fully susceptible	Fully susceptible	Wild-type	Clustered_24	Clustered	24	Clustered_32	Clustered	32	New	38	more than 30	Male	Mbagathi	Non-slum	C1	2010
PN211	Lineage 2 (Beijing)	2,2,1	2	S	WT	S	WT	S	WT	S	WT	S	WT			Fully susceptible	Fully susceptible	Wild-type	Clustered_42	Clustered	42	Not Clustered	Not clustered		New	28	30 or less	Female	Mbagathi	Non-slum	C1	2010
3_GK	Lineage 2 (Beijing)	2,2,1	2	S	WT	S	WT	S	WT	S	WT	S	WT			Fully susceptible	Fully susceptible	Wild-type	Not Clustered	Not clustered		Not Clustered	Not clustered		New	38	more than 30	Male	Mukuru-Reuben	Slum	C2	2014
PN128	Lineage 3 (Delhi/CAS)	3	3	S	WT	S	WT	S	WT	S	WT	S	WT			Fully susceptible	Fully susceptible	Wild-type	Not Clustered	Not clustered		Not Clustered	Not clustered		New	52	more than 30	Female	Mbagathi	Non-slum	C1	2010
156_GK	Lineage 2 (Beijing)	2,2,1	2	S	WT	S	WT	S	WT	S	WT	S	WT			Fully susceptible	Fully susceptible	Wild-type	Clustered_25	Clustered	25	Not Clustered	Not clustered		New	40	more than 30	Male	Rhodes Health centre	Non-slum	C2	2014
46_GK	Lineage 2 (Beijing)	2,2,1	2	S	WT	S	WT	S	WT	S	WT	S	WT			Fully susceptible	Fully susceptible	Wild-type	Clustered_25	Clustered	25	Clustered_30	Clustered	30	New	48	more than 30	Male	Langata Health centre	Slum	C2	2014
PN100	Lineage 2 (Beijing)	2,2,1	2	S	WT	S	WT	S	WT	S	WT	S	WT			Fully susceptible	Fully susceptible	Wild-type	Clustered_25	Clustered	25	Not Clustered	Not clustered		Retreatment	34	more than 30	Male	Nazareth	Non-slum	C1	2010
PN109	Lineage 2 (Beijing)	2,2,1	2	S	WT	S	WT	S	WT	S	WT	S	WT			Fully susceptible	Fully susceptible	Wild-type	Clustered_25	Clustered	25	Clustered_30	Clustered	30	New	Not available	Not available	Male	Riruta	Non-slum	C1	2010
PN32	Lineage 2 (Beijing)	2,2,1	2	S	WT	S	WT	S	WT	S	WT	S	WT			Fully susceptible	Fully susceptible	Wild-type	Clustered_25	Clustered	25	Not Clustered	Not clustered		New	Not available	Not available	Male	Kiambu	Non-slum	C1	2010
PN53	Lineage 2 (Beijing)	2,2,1	2	S	WT	S	WT	S	WT	S	WT	S	WT			Fully susceptible	Fully susceptible	Wild-type	Clustered_25	Clustered	25	Not Clustered	Not clustered		New	Not available	Not available	Female	Riruta	Non-slum	C1	2010
14_GK	Lineage 2 (Beijing)	2,2,1	2	S	WT	S	WT	S	WT	S	WT	S	WT			Fully susceptible	Fully susceptible	Wild-type	Clustered_42	Clustered	42	Not Clustered	Not clustered		New	30	30 or less	Male	Mukuru-Reuben	Slum	C2	2014
135_GK	Lineage 2 (Beijing)	2,2,1	2	S	WT	S	WT	S	WT	S	WT	S	WT			Fully susceptible	Fully susceptible	Wild-type	Not Clustered	Not clustered		Not Clustered	Not clustered		New	23	30 or less	Male	Mukuru-Reuben	Slum	C2	2014
PN165	Lineage 2 (Beijing)	2,2,1	2	S	WT	S	WT	S	WT	S	WT	S	WT			Fully susceptible	Fully susceptible	Wild-type	Not Clustered	Not clustered		Not Clustered	Not clustered		Retreatment	35	more than 30	Male	Kangemi	Slum	C1	2010
287_GK	Lineage 2 (Beijing)	2,2,1	2	S	WT	S	WT	S	WT	S	WT	S	WT			Fully susceptible	Fully susceptible	Wild-type	Clustered_44	Clustered	44	Not Clustered	Not clustered		New	21	30 or less	Female	Rhodes health Centre	Non-slum	C2	2015
143_GK	Lineage 2 (Beijing)	2,2,1	2	S	WT	S	WT	S	WT	S	WT	S	WT			Fully susceptible	Fully susceptible	Wild-type	Clustered_44	Clustered	44	Not Clustered	Not clustered		New	19	30 or less	Female	Blue House Mathare	Slum	C2	2014
PN158	Lineage 2 (Beijing)	2,2,1	2	R	katG Ser315Thr (agc-aCc)	R	rpoB Ser450Leu (tcg-tTg)	S	WT	R	Asp354Ala (gac/gCc)	S	WT			MDR	Resistant ≥1	MDR	Not Clustered	Not clustered		Not Clustered	Not clustered		New	19	30 or less	Female	Riruta	Non-slum	C1	2010
PN157	Lineage 4 (TUR)	4,2,2	4	S	WT	S	WT	S	WT	S	WT	S	WT			Fully susceptible	Fully susceptible	Wild-type	Not Clustered	Not clustered		Not Clustered	Not clustered		Retreatment	36	more than 30	Male	Riruta	Non-slum	C1	2010
PN181	Lineage 4 (TUR)	4,2,2	4	S	WT	S	WT	S	WT	S	WT	S	WT			Fully susceptible	Fully susceptible	Wild-type	Not Clustered	Not clustered		Not Clustered	Not clustered		New	18	30 or less	Male	Mbagathi	Non-slum	C1	2010
109_GK	Lineage 4 (TUR)	4,2,2	4	S	WT	S	WT	S	WT	S	WT	S	WT			Fully susceptible	Fully susceptible	Wild-type	Not Clustered	Not clustered		Not Clustered	Not clustered		New	30	30 or less	Male	Rhodes health centre	Non-slum	C2	2014
PN97	Lineage 4 (TUR)	4,2,2	4	R	katG Ser315Thr (agc/aCc)	S	WT	S	WT	S	WT	S	WT			Non-MDR	Resistant ≥1	Non-MDR	Not Clustered	Not clustered		Not Clustered	Not clustered		Retreatment	37	more than 30	Male	Kiambu	Non-slum	C1	2010
197_GK	Lineage 4 (TUR)	4,2,2	4	S	WT	S	WT	S	WT	S	WT	S	WT			Fully susceptible	Fully susceptible	Wild-type	Not Clustered	Not clustered		Not Clustered	Not clustered		New	43	more than 30	Female	Rhodes health centre	Non-slum	C2	2014
105_GK	Lineage 4 (TUR)	4,2,2	4	S	WT	S	WT	S	WT	S	WT	S	WT			Fully susceptible	Fully susceptible	Wild-type	Clustered_46	Clustered	46	Not Clustered	Not clustered		New	18	30 or less	Male	Rhodes health centre	Non-slum	C2	2014
298_GK	Lineage 4 (TUR)	4,2,2	4	S	WT	S	WT	S	WT	S	WT	S	WT			Fully susceptible	Fully susceptible	Wild-type	Clustered_46	Clustered	46	Not Clustered	Not clustered		New	26	30 or less	Female	Blue House Mathare	Slum	C2	2015
PN41	Lineage 4 (TUR)	4,2,2	4	S	WT	S	WT	S	WT	S	WT	S	WT			Fully susceptible	Fully susceptible	Wild-type	Clustered_46	Clustered	46	Not Clustered	Not clustered		New	36	more than 30	Female	Riruta	Non-slum	C1	2010
104_GK	Lineage 4 (TUR)	4,2,2	4	S	WT	S	WT	S	WT	S	WT	S	WT			Fully susceptible	Fully susceptible	Wild-type	Not Clustered	Not clustered		Not Clustered	Not clustered		New	36	more than 30	Male	Rhodes health centre	Non-slum	C2	2014
25_GK	Lineage 4 (TUR)	4,2,2	4	S	WT	S	WT	S	WT	S	WT	S	WT			Fully susceptible	Fully susceptible	Wild-type	Clustered_18	Clustered	18	Not Clustered	Not clustered		New	44	more than 30	Male	Mukuru-Reuben	Slum	C2	2014
89_GK	Lineage 4 (TUR)	4,2,2	4	S	WT	S	WT	S	WT	S	WT	S	WT			Fully susceptible	Fully susceptible	Wild-type	Clustered_18	Clustered	18	Clustered_21	Clustered	21	New	38	more than 30	Female	Mukuru-Reuben	Slum	C2	2014
91_GK	Lineage 4 (TUR)	4,2,2	4	S	WT	S	WT	S	WT	S	WT	S	WT			Fully susceptible	Fully susceptible	Wild-type	Clustered_18	Clustered	18	Clustered_21	Clustered	21	New	47	more than 30	Male	Mukuru-Njenga	Slum	C2	2014
252_GK	Lineage 4 (TUR)	4,2,2	4	S	WT	S	WT	S	WT	S	WT	S	WT			Fully susceptible	Fully susceptible	Wild-type	Clustered_18	Clustered	18	Clustered_24	Clustered	24	New	33	more than 30	Male	Blue House Mathare	Slum	C2	2015
266_GK	Lineage 4 (TUR)	4,2,2	4	S	WT	S	WT	S	WT	S	WT	S	WT			Fully susceptible	Fully susceptible	Wild-type	Clustered_18	Clustered	18	Not Clustered	Not clustered		Retreatment	55	more than 30	Female	Blue House Mathare	Slum	C2	2015
PN61	Lineage 4 (TUR)	4,2,2	4	S	WT	S	WT	S	WT	S	WT	S	WT			Fully susceptible	Fully susceptible	Wild-type	Clustered_18	Clustered	18	Clustered_24	Clustered	24	New	25	30 or less	Male	Riruta	Non-slum	C1	2010
222_GK	Lineage 4 (TUR)	4,2,2	4	S	WT	S	WT	S	WT	S	WT	S	WT			Fully susceptible	Fully susceptible	Wild-type	Not Clustered	Not clustered		Not Clustered	Not clustered		New	40	more than 30	Male	Blue House Mathare	Slum	C2	2015
103_GK	Lineage 4 (TUR)	4,2,2	4	S	WT	S	WT	S	WT	S	WT	S	WT			Fully susceptible	Fully susceptible	Wild-type	Not Clustered	Not clustered		Not Clustered	Not clustered		Retreatment	29	30 or less	Male	Mukuru-Reuben	Slum	C2	2014
233_GK	Lineage 4 (TUR)	4,2,2	4	S	WT	S	WT	S	WT	S	WT	S	WT			Fully susceptible	Fully susceptible	Wild-type	Clustered_37	Clustered	37	Not Clustered	Not clustered		New	36	more than 30	Female	Kasarani health centre	Slum	C2	2015
279_GK	Lineage 4 (TUR)	4,2,2	4	S	WT	S	WT	S	WT	S	WT	S	WT			Fully susceptible	Fully susceptible	Wild-type	Clustered_37	Clustered	37	Not Clustered	Not clustered		New	30	30 or less	Male	Rhodes health centre	Non-slum	C2	2015
PN21	Lineage 4 (TUR)	4,2,2	4	S	WT	S	WT	S	WT	S	WT	S	WT			Fully susceptible	Fully susceptible	Wild-type	Not Clustered	Not clustered		Not Clustered	Not clustered		New	Not available	Not available	Female	Nazareth	Non-slum	C1	2010
PN81	Lineage 4 (TUR)	4,2,2	4	S	WT	S	WT	S	WT	S	WT	S	WT			Fully susceptible	Fully susceptible	Wild-type	Clustered_37	Clustered	37	Not Clustered	Not clustered		New	34	more than 30	Male	Riruta	Non-slum	C1	2010
281_GK	Lineage 3 (Delhi/CAS)	3,1,1	3	S	WT	S	WT	S	WT	S	WT	S	WT			Fully susceptible	Fully susceptible	Wild-type	Not Clustered	Not clustered		Not Clustered	Not clustered		New	39	more than 30	Male	Rhodes Health centre	Non-slum	C2	2015
PN62	Lineage 4 (TUR)	4,2,2	4	S	WT	S	WT	S	WT	S	WT	S	WT			Fully susceptible	Fully susceptible	Wild-type	Not Clustered	Not clustered		Not Clustered	Not clustered		New	55	more than 30	Male	Riruta	Non-slum	C1	2010
29_GK	Lineage 4 (TUR)	4,2,2	4	S	WT	S	WT	S	WT	S	WT	S	WT			Fully susceptible	Fully susceptible	Wild-type	Not Clustered	Not clustered		Not Clustered	Not clustered		New	30	30 or less	Female	Blue House Mathare	Slum	C2	2014
32_GK	Lineage 4 (TUR)	4,2,2	4	S	WT	S	WT	S	WT	S	WT	S	WT			Fully susceptible	Fully susceptible	Wild-type	Not Clustered	Not clustered		Not Clustered	Not clustered		New	25	30 or less	Male	Blue House Mathare	Slum	C2	2014
57_GK	Lineage 4 (TUR)	4,2,2	4	S	WT	S	WT	S	WT	S	WT	S	WT			Fully susceptible	Fully susceptible	Wild-type	Clustered_50	Clustered	50	Not Clustered	Not clustered		Retreatment	40	more than 30	Male	Blue House Mathare	Slum	C2	2014
PN70	Lineage 4 (TUR)	4,2,2	4	S	WT	S	WT	S	WT	S	WT	S	WT			Fully susceptible	Fully susceptible	Wild-type	Clustered_50	Clustered	50	Not Clustered	Not clustered		New	32	more than 30	Female	Nazareth	Non-slum	C1	2010
68_GK	Lineage 4 (TUR)	4,2,2	4	S	WT	S	WT	S	WT	S	WT	S	WT			Fully susceptible	Fully susceptible	Wild-type	Not Clustered	Not clustered		Not Clustered	Not clustered		New	27	30 or less	Male	Mathare North	Slum	C2	2014
284_GK	Lineage 4 (Haarlem)	4,1,2,1	4	S	WT	S	WT	S	WT	S	WT	S	WT			Fully susceptible	Fully susceptible	Wild-type	Not Clustered	Not clustered		Not Clustered	Not clustered		New	28	30 or less	Male	Blue House Mathare	Slum	C2	2015
54_GK	Lineage 4 (Haarlem)	4,1,2,1	4	R	katG Ser315Thr (agc/aCc)	S	WT	S	WT	S	WT	S	WT			Non-MDR	Resistant ≥1	Non-MDR	Clustered_11	Clustered	11	Clustered_12	Clustered	12	New	27	30 or less	Male	Blue House mathare	Slum	C2	2014
40_GK	Lineage 4 (Haarlem)	4,1,2,1	4	R	katG Ser315Thr (agc/aCc)	S	WT	S	WT	S	WT	S	WT			Non-MDR	Resistant ≥1	Non-MDR	Clustered_11	Clustered	11	Clustered_12	Clustered	12	New	34	more than 30	Female	Blue House mathare	Slum	C2	2014
PN206	Lineage 4 (Haarlem)	4,1,2,1	4	S	WT	S	WT	S	WT	S	WT	S	WT			Fully susceptible	Fully susceptible	Wild-type	Not Clustered	Not clustered		Not Clustered	Not clustered		New	28	30 or less	Female	Kangemi	Slum	C1	2010
PN139	Lineage 4 (Haarlem)	4,1,2,1	4	S	WT	S	WT	S	WT	S	WT	S	WT			Fully susceptible	Fully susceptible	Wild-type	Not Clustered	Not clustered		Not Clustered	Not clustered		New	Not available	Not available	Male	Kiambu	Non-slum	C1	2010
286_GK	Lineage 4 (Haarlem)	4,1,2,1	4	S	WT	S	WT	S	WT	S	WT	S	WT			Fully susceptible	Fully susceptible	Wild-type	Not Clustered	Not clustered		Not Clustered	Not clustered		New	28	30 or less	Male	kasarani health centre	Slum	C2	2015
72_GK	Lineage 4 (Haarlem)	4,1,2,1	4	S	WT	S	WT	S	WT	S	WT	S	WT			Fully susceptible	Fully susceptible	Wild-type	Not Clustered	Not clustered		Not Clustered	Not clustered		Retreatment	38	more than 30	Male	Blue House Mathare	Slum	C2	2014
PN163	Lineage 4 (Haarlem)	4,1,2	4	S	WT	S	WT	S	WT	S	WT	S	WT			Fully susceptible	Fully susceptible	Wild-type	Not Clustered	Not clustered		Not Clustered	Not clustered		Retreatment	26	30 or less	Male	Riruta	Non-slum	C1	2010
22_GK	Lineage 4 (X-type)	4,1,1,1	4	S	WT	S	WT	S	WT	S	WT	S	WT			Fully susceptible	Fully susceptible	Wild-type	Clustered_22	Clustered	22	Clustered_27	Clustered	27	New	30	30 or less	Male	Mukuru-Reuben	Slum	C2	2014
19_GK	Lineage 4 (X-type)	4,1,1,1	4	S	WT	S	WT	S	WT	S	WT	S	WT			Fully susceptible	Fully susceptible	Wild-type	Clustered_22	Clustered	22	Clustered_27	Clustered	27	New	35	more than 30	Male	Blue House Mathare	Slum	C2	2014
254_GK	Lineage 4 (X-type)	4,1,1,1	4	S	WT	S	WT	S	WT	S	WT	S	WT			Fully susceptible	Fully susceptible	Wild-type	Clustered_40	Clustered	40	Not Clustered	Not clustered		New	27	30 or less	Female	Blue House Mathare	Slum	C2	2015
48_GK	Lineage 4 (X-type)	4,1,1,1	4	S	WT	S	WT	S	WT	S	WT	S	WT			Fully susceptible	Fully susceptible	Wild-type	Clustered_40	Clustered	40	Not Clustered	Not clustered		Retreatment	25	30 or less	Female	Langata Health Centre	Slum	C2	2014
20_GK	Lineage 4 (X-type)	4,1,1,1	4	S	WT	S	WT	S	WT	S	WT	S	WT			Fully susceptible	Fully susceptible	Wild-type	Not Clustered	Not clustered		Not Clustered	Not clustered		New	49	more than 30	Male	Mukuru-Reuben	Slum	C2	2014
PN138	Lineage 4 (X-type)	4,1,1,1	4	S	WT	S	WT	S	WT	S	WT	S	WT			Fully susceptible	Fully susceptible	Wild-type	Clustered_40	Clustered	40	Not Clustered	Not clustered		New	30	30 or less	Female	Riruta	Non-slum	C1	2010
288_GK	Lineage 4 (X-type)	4,1,1,1	4	S	WT	S	WT	S	WT	S	WT	S	WT			Fully susceptible	Fully susceptible	Wild-type	Clustered_40	Clustered	40	Not Clustered	Not clustered		Retreatment	42	more than 30	Male	Rhodes health centre	Non-slum	C2	2015
PN133	Lineage 4 (Ghana)	4.1	4	R	katG Ser315Thr (agc-aCc)	R	rpoB Ser450Leu (tcg-tTg)	R	pncA Thr135Pro (acc/Ccc)	R	embB Met306Val (atg-Gtg)	R	gidB Ala138Val (gcg-gTg)			MDR	Resistant ≥1	MDR	Not Clustered	Not clustered		Not Clustered	Not clustered		Retreatment	31	more than 30	Male	Mbagathi	Non-slum	C1	2010
PN195	Lineage 4 (Haarlem)	4,1,2,1	4	S	WT	S	WT	S	WT	S	WT	S	WT			Fully susceptible	Fully susceptible	Wild-type	Not Clustered	Not clustered		Not Clustered	Not clustered		New	47	more than 30	Male	Kiambu	Non-slum	C1	2010
241_GK	Lineage 4 (Haarlem)	4,1,2,1	4	R	fabG1 (-15) (c-T)	S	WT	S	WT	S	WT	S	WT			Non-MDR	Resistant ≥1	Non-MDR	Clustered_32	Clustered	32	Not Clustered	Not clustered		New	25	30 or less	Male	Rhodes health centre	Non-slum	C2	2015
10_GK	Lineage 4 (Haarlem)	4,1,2,1	4	R	fabG1 (-15) (c-T)	S	WT	S	WT	S	WT	S	WT			Non-MDR	Resistant ≥1	Non-MDR	Clustered_32	Clustered	32	Not Clustered	Not clustered		New	35	more than 30	Male	Blue House mathare	Slum	C2	2014
PN116	Lineage 3 (Delhi/CAS)	3,1,1	3	S	WT	S	WT	S	WT	S	WT	S	WT			Fully susceptible	Fully susceptible	Wild-type	Not Clustered	Not clustered		Not Clustered	Not clustered		Retreatment	28	30 or less	Female	Nazareth	Non-slum	C1	2010
PN4	Lineage 4 (Haarlem)	4,1,2,1	4	R	fabG1 (-15) (c-T)	S	WT	S	WT	S	WT	S	WT			Non-MDR	Resistant ≥1	Non-MDR	Clustered_32	Clustered	32	Not Clustered	Not clustered		New	Not available	Not available	Female	Nazareth	Non-slum	C1	2010
PN47	Lineage 4 (Haarlem)	4,1,2,1	4	R	fabG1 (-15) (c-T)	S	WT	S	WT	S	WT	S	WT			Non-MDR	Resistant ≥1	Non-MDR	Clustered_32	Clustered	32	Not Clustered	Not clustered		New	Not available	Not available	Female	Riruta	Non-slum	C1	2010
PN113	Lineage 4 (Haarlem)	4,1,2,1	4	R	fabG1 (-15) (c-T)	S	WT	S	WT	S	WT	S	WT			Non-MDR	Resistant ≥1	Non-MDR	Clustered_32	Clustered	32	Not Clustered	Not clustered		New	Not available	Not available	Male	Nazareth	Non-slum	C1	2010
144_GK	Lineage 4 (Haarlem)	4,1,2,1	4	S	WT	S	WT	S	WT	S	WT	S	WT			Fully susceptible	Fully susceptible	Wild-type	Not Clustered	Not clustered		Not Clustered	Not clustered		New	28	30 or less	Male	Blue House mathare	Slum	C2	2014
240_GK	Lineage 4 (Haarlem)	4,1,2	4	S	WT	S	WT	S	WT	S	WT	S	WT			Fully susceptible	Fully susceptible	Wild-type	Clustered_1	Clustered	1	Clustered_1	Clustered	1	New	23	30 or less	Female	Rhodes health centre	Non-slum	C2	2015
169_GK	Lineage 4 (Haarlem)	4,1,2	4	S	WT	S	WT	S	WT	S	WT	S	WT			Fully susceptible	Fully susceptible	Wild-type	Clustered_1	Clustered	1	Clustered_1	Clustered	1	New	30	30 or less	Male	Blue House mathare	Slum	C2	2014
224_GK	Lineage 4 (LAM)	4,3,4,1	4	S	WT	S	WT	S	WT	S	WT	S	WT			Fully susceptible	Fully susceptible	Wild-type	Not Clustered	Not clustered		Not Clustered	Not clustered		New	29	30 or less	Female	Blue House Mathare	Slum	C2	2015
PN84	Lineage 4 (LAM)	4,3,4,1	4	S	WT	S	WT	S	WT	S	WT	S	WT			Fully susceptible	Fully susceptible	Wild-type	Not Clustered	Not clustered		Not Clustered	Not clustered		New	23	30 or less	Male	Mbagathi	Non-slum	C1	2010
PN120	Lineage 4 (LAM)	4,3,4	4	R	katG Ser315Thr (agc-aCc), katG Ser315Arg (agc-agA)	S	WT	S	WT	S	WT	S	WT			Non-MDR	Resistant ≥1	Non-MDR	Clustered_58	Clustered	58	Not Clustered	Not clustered		New	28	30 or less	Male	Kiambu	Non-slum	C1	2010
PN154	Lineage 4 (LAM)	4,3,4	4	S	WT	S	WT	S	WT	S	WT	S	WT			Fully susceptible	Fully susceptible	Wild-type	Clustered_58	Clustered	58	Not Clustered	Not clustered		New	18	30 or less	Female	Mbagathi	Non-slum	C1	2010
227_GK	Lineage 4 (LAM)	4,3,4,2,1	4	S	WT	S	WT	S	WT	S	WT	S	WT			Fully susceptible	Fully susceptible	Wild-type	Not Clustered	Not clustered		Not Clustered	Not clustered		New	38	more than 30	Male	Rhodes health Centre	Non-slum	C2	2015
PN44	Lineage 4 (LAM)	4,3,4,2,1	4	S	WT	S	WT	S	WT	S	WT	S	WT			Fully susceptible	Fully susceptible	Wild-type	Clustered_30	Clustered	30	Clustered_36	Clustered	36	New	Not available	Not available	Female	Riruta	Non-slum	C1	2010
PN52	Lineage 4 (LAM)	4,3,4,2,1	4	S	WT	S	WT	S	WT	S	WT	S	WT			Fully susceptible	Fully susceptible	Wild-type	Clustered_30	Clustered	30	Clustered_36	Clustered	36	New	Not available	Not available	Female	Kiambu	Non-slum	C1	2010
8_GK	Lineage 3 (Delhi/CAS)	3,1,1	3	S	WT	S	WT	S	WT	S	WT	S	WT			Fully susceptible	Fully susceptible	Wild-type	Not Clustered	Not clustered		Not Clustered	Not clustered		New	21	30 or less	Male	Blue House Mathare	Slum	C2	2014
PN17	Lineage 4 (LAM)	4,3,4,2,1	4	S	WT	S	WT	S	WT	S	WT	S	WT			Fully susceptible	Fully susceptible	Wild-type	Clustered_61	Clustered	61	Clustered_41	Clustered	41	New	36	more than 30	Male	Riruta	Non-slum	C1	2010
PN198	Lineage 4 (LAM)	4,3,4,2,1	4	S	WT	S	WT	S	WT	S	WT	S	WT			Fully susceptible	Fully susceptible	Wild-type	Clustered_61	Clustered	61	Clustered_41	Clustered	41	New	Not available	Not available	Male	Kiambu	Non-slum	C1	2010
108_GK	Lineage 4 (LAM)	4,3,4,2,1	4	S	WT	S	WT	S	WT	S	WT	S	WT			Fully susceptible	Fully susceptible	Wild-type	Not Clustered	Not clustered		Not Clustered	Not clustered		New	36	more than 30	Male	Rhodes health Centre	Non-slum	C2	2014
PN10	Lineage 4 (LAM)	4,3,4,2,1	4	S	WT	S	WT	S	WT	S	WT	S	WT			Fully susceptible	Fully susceptible	Wild-type	Not Clustered	Not clustered		Not Clustered	Not clustered		New	32	more than 30	Female	Kiambu	Non-slum	C1	2010
114_GK	Lineage 4 (LAM)	4,3,4,2,1	4	S	WT	S	WT	S	WT	S	WT	S	WT			Fully susceptible	Fully susceptible	Wild-type	Clustered_14	Clustered	14	Clustered_16	Clustered	16	New	21	30 or less	Female	Blue House Mathare	Slum	C2	2014
243_GK	Lineage 4 (LAM)	4,3,4,2,1	4	S	WT	S	WT	S	WT	S	WT	S	WT			Fully susceptible	Fully susceptible	Wild-type	Not Clustered	Not clustered		Not Clustered	Not clustered		New	25	30 or less	Male	kasarani health centre	Slum	C2	2015
77_GK	Lineage 4 (LAM)	4,3,4,2,1	4	S	WT	S	WT	S	WT	S	WT	S	WT			Fully susceptible	Fully susceptible	Wild-type	Clustered_14	Clustered	14	Clustered_16	Clustered	16	Retreatment	40	more than 30	Male	Blue House Mathare	Slum	C2	2014
PN126	Lineage 4 (LAM)	4,3,4,2,1	4	S	WT	S	WT	S	WT	S	WT	S	WT			Fully susceptible	Fully susceptible	Wild-type	Clustered_14	Clustered	14	Clustered_16	Clustered	16	New	24	30 or less	Female	Mbagathi	Non-slum	C1	2010
PN142	Lineage 4 (LAM)	4,3,4,2,1	4	S	WT	S	WT	S	WT	S	WT	S	WT			Fully susceptible	Fully susceptible	Wild-type	Clustered_14	Clustered	14	Clustered_16	Clustered	16	New	Not available	Not available	Male	Kiambu	Non-slum	C1	2010
132_GK	Lineage 4 (LAM)	4,3,4,2,1	4	S	WT	S	WT	S	WT	S	WT	S	WT			Fully susceptible	Fully susceptible	Wild-type	Not Clustered	Not clustered		Not Clustered	Not clustered		New	21	30 or less	Female	Mukuru-Reuben	Slum	C2	2014
159_GK	Lineage 4 (LAM)	4,3,4,2,1	4	S	WT	S	WT	S	WT	S	WT	S	WT			Fully susceptible	Fully susceptible	Wild-type	Clustered_14	Clustered	14	Not Clustered	Not clustered		New	21	30 or less	Male	Mathare North	Slum	C2	2014
201_GK	Lineage 4 (LAM)	4,3,4,2,1	4	S	WT	S	WT	S	WT	S	WT	S	WT			Fully susceptible	Fully susceptible	Wild-type	Not Clustered	Not clustered		Not Clustered	Not clustered		New	32	more than 30	Female	Blue House Mathare	Slum	C2	2015
PN22	Lineage 4 (LAM)	4,3,4,2,1	4	S	WT	S	WT	S	WT	S	WT	S	WT			Fully susceptible	Fully susceptible	Wild-type	Not Clustered	Not clustered		Not Clustered	Not clustered		New	Not available	Not available	Male	Nazareth	Non-slum	C1	2010
269_GK	Lineage 4 (LAM)	4,3,4,2,1	4	S	WT	S	WT	S	WT	S	WT	S	WT			Fully susceptible	Fully susceptible	Wild-type	Not Clustered	Not clustered		Not Clustered	Not clustered		Retreatment	31	more than 30	Female	Mukuru-Reuben	Slum	C2	2015
PN71	Lineage 4 (LAM)	4,3,4,2,1	4	S	WT	S	WT	S	WT	S	WT	S	WT			Fully susceptible	Fully susceptible	Wild-type	Not Clustered	Not clustered		Not Clustered	Not clustered		Retreatment	32	more than 30	Female	Nazareth	Non-slum	C1	2010
PN200	Lineage 4 (LAM)	4,3,4,2,1	4	S	WT	S	WT	S	WT	S	WT	S	WT			Fully susceptible	Fully susceptible	Wild-type	Not Clustered	Not clustered		Not Clustered	Not clustered		New	24	30 or less	Female	Riruta	Non-slum	C1	2010
PN6	Lineage 4 (Uganda)	4,6,1,2	4	S	WT	S	WT	S	WT	S	WT	S	WT			Fully susceptible	Fully susceptible	Wild-type	Not Clustered	Not clustered		Not Clustered	Not clustered		New	Not available	Not available	Female	Kiambu	Non-slum	C1	2010
PN190	Lineage 4 (LAM)	4,3,4,2,1	4	S	WT	S	WT	S	WT	S	WT	S	WT			Fully susceptible	Fully susceptible	Wild-type	Not Clustered	Not clustered		Not Clustered	Not clustered		New	Not available	Not available	Male	Kiambu	Non-slum	C1	2010
134_GK	Lineage 4 (LAM)	4,3,4,2,1	4	S	WT	S	WT	S	WT	S	WT	S	WT			Fully susceptible	Fully susceptible	Wild-type	Not Clustered	Not clustered		Not Clustered	Not clustered		Retreatment	27	30 or less	Male	Mukuru-Reuben	Slum	C2	2014
181_GK	Lineage 4 (LAM)	4,3,4,2,1	4	S	WT	S	WT	S	WT	S	WT	S	WT			Fully susceptible	Fully susceptible	Wild-type	Not Clustered	Not clustered		Not Clustered	Not clustered		New	19	30 or less	Male	Blue House Mathare	Slum	C2	2015
PN56	Lineage 4 (LAM)	4,3,4,2,1	4	S	WT	S	WT	S	WT	S	WT	S	WT			Fully susceptible	Fully susceptible	Wild-type	Not Clustered	Not clustered		Not Clustered	Not clustered		New	Not available	Not available	Male	Riruta	Non-slum	C1	2010
PN186	Lineage 4 (LAM)	4,3,4,2	4	S	WT	S	WT	S	WT	S	WT	S	WT			Fully susceptible	Fully susceptible	Wild-type	Clustered_28	Clustered	28	Clustered_34	Clustered	34	New	23	30 or less	Male	Mbagathi	Non-slum	C1	2010
PN150	Lineage 4 (LAM)	4,3,4,2	4	S	WT	S	WT	S	WT	S	WT	S	WT			Fully susceptible	Fully susceptible	Wild-type	Clustered_28	Clustered	28	Clustered_34	Clustered	34	New	Not available	Not available	Male	Kiambu	Non-slum	C1	2010
59_GK	Lineage 4 (LAM)	4,3,4,2	4	S	WT	S	WT	S	WT	S	WT	S	WT			Fully susceptible	Fully susceptible	Wild-type	Not Clustered	Not clustered		Not Clustered	Not clustered		Retreatment	28	30 or less	Male	Blue House Mathare	Slum	C2	2014
39_GK	Lineage 4 (LAM)	4,3,4,2	4	S	WT	S	WT	S	WT	S	WT	S	WT			Fully susceptible	Fully susceptible	Wild-type	Not Clustered	Not clustered		Not Clustered	Not clustered		New	27	30 or less	Male	Mukuru-Njenga	Slum	C2	2014
23_GK	Lineage 4 (LAM)	4,3,4,2	4	S	WT	S	WT	S	WT	S	WT	S	WT			Fully susceptible	Fully susceptible	Wild-type	Not Clustered	Not clustered		Not Clustered	Not clustered		New	35	more than 30	Male	Mukuru-Reuben	Slum	C2	2014
95_GK	Lineage 4 (LAM)	4,3,4,2	4	S	WT	S	WT	S	WT	S	WT	S	WT			Fully susceptible	Fully susceptible	Wild-type	Not Clustered	Not clustered		Not Clustered	Not clustered		New	27	30 or less	Female	Mathare North	Slum	C2	2014
274_GK	Lineage 4 (LAM)	4,3,4,2	4	S	WT	S	WT	S	WT	S	WT	S	WT			Fully susceptible	Fully susceptible	Wild-type	Not Clustered	Not clustered		Not Clustered	Not clustered		New	30	30 or less	Male	Rhodes health centre	Non-slum	C2	2015
228_GK	Lineage 4 (LAM)	4,3,4,2	4	S	WT	S	WT	S	WT	S	WT	S	WT			Fully susceptible	Fully susceptible	Wild-type	Not Clustered	Not clustered		Not Clustered	Not clustered		New	34	more than 30	Male	Rhodes health centre	Non-slum	C2	2015
PN108	Lineage 4 (LAM)	4,3,4,2	4	R	katG Ser315Arg (agc-agA)	S	WT	S	WT	S	WT	S	WT			Non-MDR	Resistant ≥1	Non-MDR	Not Clustered	Not clustered		Not Clustered	Not clustered		New	23	30 or less	Male	Kangemi	Slum	C1	2010
PN51	Lineage 4 (LAM)	4,3,4,2	4	S	WT	S	WT	S	WT	S	WT	S	WT			Fully susceptible	Fully susceptible	Wild-type	Not Clustered	Not clustered		Not Clustered	Not clustered		New	Not available	Not available	Male	Kiambu	Non-slum	C1	2010
PN87	Lineage 4 (LAM)	4,3,4,2	4	S	WT	S	WT	S	WT	S	WT	S	WT			Fully susceptible	Fully susceptible	Wild-type	Not Clustered	Not clustered		Not Clustered	Not clustered		New	22	30 or less	Male	Riruta	Non-slum	C1	2010
PN92	Lineage 4 (LAM)	4,3,4,2	4	S	WT	S	WT	S	WT	S	WT	S	WT			Fully susceptible	Fully susceptible	Wild-type	Not Clustered	Not clustered		Not Clustered	Not clustered		New	Not available	Not available	Male	Kiambu	Non-slum	C1	2010
PN140	Lineage 4 (LAM)	4,3,4,2	4	S	WT	S	WT	S	WT	S	WT	S	WT			Fully susceptible	Fully susceptible	Wild-type	Clustered_53	Clustered	53	Clustered_39	Clustered	39	New	30	30 or less	Male	Kiambu	Non-slum	C1	2010
PN144	Lineage 4 (LAM)	4,3,4,2	4	S	WT	S	WT	S	WT	S	WT	S	WT			Fully susceptible	Fully susceptible	Wild-type	Clustered_53	Clustered	53	Clustered_39	Clustered	39	New	37	more than 30	Male	Mbagathi	Non-slum	C1	2010
PN57	Lineage 4 (LAM)	4,3,4,2	4	S	WT	S	WT	S	WT	S	WT	S	WT			Fully susceptible	Fully susceptible	Wild-type	Not Clustered	Not clustered		Not Clustered	Not clustered		Retreatment	24	30 or less	Male	Riruta	Non-slum	C1	2010
208_GK	Lineage 4 (LAM)	4,3,4,2	4	S	WT	S	WT	S	WT	S	WT	S	WT			Fully susceptible	Fully susceptible	Wild-type	Clustered_47	Clustered	47	Not Clustered	Not clustered		New	30	30 or less	Male	Rhodes health centre	Non-slum	C2	2015
74_GK	Lineage 4 (LAM)	4,3,4,2	4	S	WT	S	WT	S	WT	S	WT	S	WT			Fully susceptible	Fully susceptible	Wild-type	Clustered_47	Clustered	47	Not Clustered	Not clustered		Retreatment	56	more than 30	Male	Blue House Mathare	Slum	C2	2014
60_GK	Lineage 4 (LAM)	4,3,4,2	4	S	WT	S	WT	S	WT	S	WT	S	WT			Fully susceptible	Fully susceptible	Wild-type	Clustered_47	Clustered	47	Not Clustered	Not clustered		New	53	more than 30	Male	Blue House Mathare	Slum	C2	2014
PN46	Lineage 4 (LAM)	4,3,4,2	4	S	WT	S	WT	S	WT	S	WT	S	WT			Fully susceptible	Fully susceptible	Wild-type	Clustered_47	Clustered	47	Not Clustered	Not clustered		New	32	more than 30	Female	Riruta	Non-slum	C1	2010
52_GK	Lineage 4 (LAM)	4,3,4,2	4	S	WT	S	WT	S	WT	S	WT	S	WT			Fully susceptible	Fully susceptible	Wild-type	Not Clustered	Not clustered		Not Clustered	Not clustered		New	27	30 or less	Male	Mukuru-Njenga	Slum	C2	2014
PN110	Lineage 4 (Cameroon)	4,6,2	4	S	WT	S	WT	S	WT	S	WT	S	WT			Fully susceptible	Fully susceptible	Wild-type	Not Clustered	Not clustered		Not Clustered	Not clustered		New	24	30 or less	Male	Kangemi	Slum	C1	2010
PN209	Lineage 4 (LAM)	4,3,4,2	4	S	WT	S	WT	S	WT	S	WT	S	WT			Fully susceptible	Fully susceptible	Wild-type	Clustered_9	Clustered	9	Clustered_10	Clustered	10	New	20	30 or less	Female	Mbagathi	Non-slum	C1	2010
PN94	Lineage 4 (LAM)	4,3,4,2	4	S	WT	S	WT	S	WT	S	WT	S	WT			Fully susceptible	Fully susceptible	Wild-type	Clustered_9	Clustered	9	Clustered_10	Clustered	10	New	45	more than 30	Male	Kiambu	Non-slum	C1	2010
51_GK	Lineage 4 (LAM)	4,3,4,2	4	S	WT	S	WT	S	WT	S	WT	S	WT			Fully susceptible	Fully susceptible	Wild-type	Not Clustered	Not clustered		Not Clustered	Not clustered		Retreatment	26	30 or less	Female	Mukuru-Reuben	Slum	C2	2014
64_GK	Lineage 4 (LAM)	4,3,4,2	4	S	WT	S	WT	S	WT	S	WT	S	WT			Fully susceptible	Fully susceptible	Wild-type	Not Clustered	Not clustered		Not Clustered	Not clustered		New	39	more than 30	Female	Mukuru-Njenga	Slum	C2	2014
PN183	Lineage 4 (LAM)	4,3,4,2	4	S	WT	S	WT	S	WT	S	WT	S	WT			Fully susceptible	Fully susceptible	Wild-type	Not Clustered	Not clustered		Not Clustered	Not clustered		New	34	more than 30	Female	Mbagathi	Non-slum	C1	2010
18_GK	Lineage 4 (LAM)	4,3,4,2	4	S	WT	S	WT	S	WT	S	WT	S	WT			Fully susceptible	Fully susceptible	Wild-type	Clustered_55	Clustered	55	Not Clustered	Not clustered		New	16	30 or less	Female	Blue House Mathare	Slum	C2	2014
5_GK	Lineage 4 (LAM)	4,3,4,2	4	S	WT	S	WT	S	WT	S	WT	S	WT			Fully susceptible	Fully susceptible	Wild-type	Clustered_55	Clustered	55	Not Clustered	Not clustered		New	24	30 or less	Male	Blue House Mathare	Slum	C2	2014

## Sheet: Mixed infections
Key	gDST	MTBC lineage	Coll lineage barcode	INH	INH_mutations	Rifa	RMP_mutations	PZA	PZA_mutations	EMB	EMB_mutations	SM	SM_mutations	FQs	FQs	pDST	gDST	≤12 SNP Clustered	≤5 SNP Clustered	TB history	Age	Sex	Study site	Area	Sampling year
207_GK	wild-type	Mixed Infection	Mixed Infection	S		S		S		S		S				Fully susceptible	Wild-type	Excluded	Excluded	New	45	Male	Rhodes health centre	Non-slum	2015
259_GK	wild-type	Mixed Infection	Mixed Infection	S		S		S		S		S				Fully susceptible	Wild-type	Excluded	Excluded	New	24	Female	Mukuru-Reuben	Slum	2015
11_GK	wild-type	Mixed Infection	Mixed Infection	S		S		S		S		S				Fully susceptible	Wild-type	Excluded	Excluded	New	23	Male	Blue House Mathare	Slum	2014
153_GK	wild-type	Mixed Infection	Mixed Infection	S		S		S		S		S				Fully susceptible	Wild-type	Excluded	Excluded	Retreatment	40	Male	Rhodes health centre	Non-slum	2014
276_GK	wild-type	Mixed Infection	Mixed Infection	S		S		S		S		S				Fully susceptible	Wild-type	Excluded	Excluded	New	35	Female	Rhodes health centre	Non-slum	2015
216_GK	wild-type	Mixed Infection	Mixed Infection	S		S		S		S		S				Fully susceptible	Wild-type	Excluded	Excluded	New	26	Male	Rhodes health centre	Non-slum	2015
203_GK	wild-type	Mixed Infection	Mixed Infection	S		S		S		S		S				Fully susceptible	Wild-type	Excluded	Excluded	New	37	Male	Blue House Mathare	Slum	2015
79_GK	wild-type	Mixed Infection	Mixed Infection	S		S		S		S		S				Fully susceptible	Wild-type	Excluded	Excluded	New	30	Female	Blue House Mathare	Slum	2014
292_GK	wild-type	Mixed Infection	Mixed Infection	S		S		S		S		S				Fully susceptible	Wild-type	Excluded	Excluded	New	28	Male	Rhodes health centre	Non-slum	2014
38_GK	Non-MDR	Mixed Infection	Mixed Infection	R	katG Ser315Thr (agc/aCc)	S		S		S		S				Non-MDR	Non-MDR	Excluded	Excluded	New	25	Male	Mathare North	Slum	2014
16_GK	wild-type	Mixed Infection	Mixed Infection	S		S		S		S		S				Fully susceptible	Wild-type	Excluded	Excluded	New	37	Male	Blue House Mathare	Slum	2014
4_GK	wild-type	Mixed Infection	Mixed Infection	S		S		S		S		S				Fully susceptible	Wild-type	Excluded	Excluded	New	24	Female	Blue House Mathare	Slum	2014
133_GK	wild-type	Mixed Infection	Mixed Infection	S		S		S		S		S				Fully susceptible	Wild-type	Excluded	Excluded	New	32	Male	Mukuru-Reuben	Slum	2014
43_GK	MDR	Mixed Infection	Mixed Infection	R	katG Ser315Thr (agc/aCc)	R	rpoB Ser450Leu (tcg-tTg)	R	pncA Ser104Ile (agc/aTc)	R	embB Met306Val (atg/Gtg)	S				MDR	MDR	Excluded	Excluded	Retreatment	29	Female	Blue House Mathare	Slum	2014
12_GK	MDR	Mixed Infection	Mixed Infection	R	katG Ser315Thr (agc/aCc)	R	rpoB Ser450Leu (tcg-tTg)	R	pncA Lys4Ser (ttg/tCg)	R	Asp354Ala (gac/gCc)	S				MDR	MDR	Excluded	Excluded	Retreatment	37	Male	Blue House Mathare	Slum	2014
